# Supplementary material for: Integrating the interactome and the transcriptome of Drosophila
Source: BMC Bioinformatics. 2014 Jun 10;15:177. doi: 10.1186/1471-2105-15-177 (PMC4229734; doi:10.1186/1471-2105-15-177)
Supplement: Additional file 14 — Filtered eye network interactions and genes. List of all protein interactions in the filtered eye network in Figure 5. Genes are also listed along with their current function and phenotype annotations. [file 1471-2105-15-177-S14.xlsx]

## Sheet: Genes
Fig5_node_color	Eye_network_interactions	Primary FlyBase ID	_Symbol	Full Name	URL	GO Biological Process	GO Cellular Component	GO Molecular Function	Phenotype class	Phenotype manifest in	_Symbol
dark blue	1	FBgn0004102	oc	ocelliless	http://flybase.net/reports/FBgn0004102.html	0000122=negative regulation of transcription from RNA polymerase II promoter, 0007355=anterior region determination, 0048816=ocellus morphogenesis, 0007399=nervous system development, 0042463=ocellus photoreceptor cell development, 0007417=central nervous system development, 0045871=negative regulation of rhodopsin gene expression, 0001700=embryonic development via the syncytial blastoderm, 00073…	0005634=nucleus	0046982=protein heterodimerization activity, 0001077=RNA polymerase II core promoter proximal region sequence-specific DNA binding transcription factor activity involved in positive regulation of transcription, 0042803=protein homodimerization activity, 0003700=sequence-specific DNA binding transcription factor activity, 0043565=sequence-specific DNA binding	visible,viable,female sterile,lethal,recessive,locomotor behavior defective,eclosion rhythm defective,lethal - all die before end of embryonic stage,some die during embryonic stage,neuroanatomy defective,visual behavior defective,lethal - all die before end of pupal stage,some die during pupal stage	ganglion,ectopic,presumptive embryonic/larval central nervous system,embryonic brain,embryonic head & ganglion,ventral nerve cord,posterior,presumptive embryonic/larval peripheral nervous system,dorsomedial papilla,antennal sense organ,dorsolateral papilla,terminal organ,cephalopharyngeal skeleton,cirri,ocellus & macrochaeta,frons & macrochaeta,macrochaeta,ocellus,frons,female accessory gland,pro…	oc
dark blue	28	FBgn0002940	ninaE	neither inactivation nor afterpotential E	http://flybase.net/reports/FBgn0002940.html	0043052=thermotaxis, 0009584=detection of visible light, 0008594=photoreceptor cell morphogenesis, 0008344=adult locomotory behavior, 0042052=rhabdomere development, 0007601=visual perception, 0007186=G-protein coupled receptor signaling pathway, 0071632=optomotor response, 0030265=phospholipase C-activating rhodopsin mediated signaling pathway, 0009589=detection of UV, 0009642=response to light …	0005767=secondary lysosome, 0016028=rhabdomere, 0016023=cytoplasmic membrane-bounded vesicle, 0005886=plasma membrane, 0016027=inaD signaling complex, 0005771=multivesicular body, 0016021=integral to membrane, 0016029=subrhabdomeral cisterna, 0005791=rough endoplasmic reticulum	0004930=G-protein coupled receptor activity, 0008020=G-protein coupled photoreceptor activity, 0005515=protein binding	neurophysiology defective,stress response defective,phototaxis defective,increased cell death,thermotaxis behavior defective,size defective,visual behavior defective,dominant,wild-type,recessive,temperature conditional,optomotor response defective,behavior defective,locomotor behavior defective,neuroanatomy defective,viable,visible	rhabdomere R1,rhabdomere R2,rhabdomere R3,rhabdomere R4,rhabdomere R5,rhabdomere R6,rhabdomere membrane,ommatidium,retina,endoplasmic reticulum,Golgi apparatus,rhabdomere,eye,photoreceptor cell & rough endoplasmic reticulum,photoreceptor cell & Golgi apparatus,photoreceptor cell R1,photoreceptor cell R2,photoreceptor cell R3,photoreceptor cell R4,photoreceptor cell R5,photoreceptor cell R6,endocy…	ninaE
dark blue	1	FBgn0001202	hk	hook	http://flybase.net/reports/FBgn0001202.html	0006909=phagocytosis, 0030705=cytoskeleton-dependent intracellular transport, 0008340=determination of adult lifespan, 0045467=R7 cell development, 0006897=endocytosis, 0016197=endosomal transport	0005768=endosome, 0005737=cytoplasm, 0045202=synapse	0008017=microtubule binding	wild-type,visible,recessive,viable,fertile,short lived,male,neurophysiology defective,neuroanatomy defective	macrochaeta,macrochaeta & head,macrochaeta & thorax,ommatidium,multivesicular body,lysosome,endosome,synapse,bouton,supernumerary,glial cell,eye disc	hk
dark blue	4	FBgn0000121	Arr2	Arrestin 2	http://flybase.net/reports/FBgn0000121.html	0007602=phototransduction, 0016059=deactivation of rhodopsin mediated signaling, 0007605=sensory perception of sound, 0016062=adaptation of rhodopsin mediated signaling, 0016060=metarhodopsin inactivation, 0045494=photoreceptor cell maintenance	0016029=subrhabdomeral cisterna, 0005737=cytoplasm, 0016028=rhabdomere	0002046=opsin binding, 0005515=protein binding	neurophysiology defective,wild-type,auditory perception defective,viable	ommatidium,retina,rhabdomere,photoreceptor cell,eye photoreceptor cell,eye,conditional,rhabdomere | conditional	Arr2
dark blue	11	FBgn0004623	Gbeta76C	G protein Œ≤-subunit 76C	http://flybase.net/reports/FBgn0004623.html	0007202=activation of phospholipase C activity, 0007186=G-protein coupled receptor signaling pathway, 0007602=phototransduction, 0016056=rhodopsin mediated signaling pathway, 0016059=deactivation of rhodopsin mediated signaling	0005834=heterotrimeric G-protein complex, 0005737=cytoplasm, 0016028=rhabdomere, 0005886=plasma membrane	0046982=protein heterodimerization activity, 0003924=GTPase activity	wild-type,neurophysiology defective,viable	photoreceptor cell	Gbeta76C
dark blue	23	FBgn0000253	Cam	Calmodulin	http://flybase.net/reports/FBgn0000253.html	0046331=lateral inhibition, 0016061=regulation of light-activated channel activity, 0051533=positive regulation of NFAT protein import into nucleus, 0046716=muscle cell cellular homeostasis, 2001020=regulation of response to DNA damage stimulus, 0072499=photoreceptor cell axon guidance, 0005513=detection of calcium ion, 0007052=mitotic spindle organization, 0016059=deactivation of rhodopsin media…	0031475=myosin V complex, 0005875=microtubule associated complex, 0005814=centriole, 0030496=midbody, 0031476=myosin VI complex, 0005819=spindle, 0000922=spindle pole, 0005737=cytoplasm, 0016028=rhabdomere	0005515=protein binding, 0005509=calcium ion binding, 0032036=myosin heavy chain binding, 0031489=myosin V binding, 0070855=myosin VI head/neck binding, 0005516=calmodulin binding	lethal,viable,recessive,locomotor behavior defective,wild-type,behavior defective,visual behavior defective,lethal - all die before end of larval stage,some die during larval stage,hypoactive,neurophysiology defective,lethal - all die before end of pupal stage,some die during pupal stage,auditory perception defective,lethal - all die before end of P-stage,some die during pharate adult stage,matin…	wing vein,ectopic,mesothoracic tergum,photoreceptor,ommatidium,pupa,adult head,pupal cuticle,longitudinal muscle,bouton & abdominal 2 ventral longitudinal muscle 2,bouton & abdominal 3 ventral longitudinal muscle 2,bouton & abdominal 4 ventral longitudinal muscle 2,bouton & abdominal 5 ventral longitudinal muscle 2,bouton & abdominal 6 ventral longitudinal muscle 2,bouton & abdominal 7 ventral lo…	Cam
dark blue	33	FBgn0004784	inaC	inactivation no afterpotential C	http://flybase.net/reports/FBgn0004784.html	0035556=intracellular signal transduction, 0016062=adaptation of rhodopsin mediated signaling, 0006909=phagocytosis, 0050962=detection of light stimulus involved in sensory perception, 0030845=phospholipase C-inhibiting G-protein coupled receptor signaling pathway, 0007602=phototransduction, 0008585=female gonad development, 0006468=protein phosphorylation, 0006928=cellular component movement, 00…	0016027=inaD signaling complex, 0016028=rhabdomere, 0005886=plasma membrane	0004674=protein serine/threonine kinase activity, 0004697=protein kinase C activity, 0019992=diacylglycerol binding, 0005524=ATP binding, 0005515=protein binding, 0008270=zinc ion binding, 0004698=calcium-dependent protein kinase C activity	viable,fertile,wild-type,visual behavior defective,recessive,neurophysiology defective,semidominant,behavior defective,chemical resistant	photoreceptor cell,photoreceptor,eye,retina,ovary,germarium,egg chamber,ovarian sheath,gustatory receptor neuron	inaC
dark blue	1	FBgn0011305	Rsf1	Repressor splicing factor 1	http://flybase.net/reports/FBgn0011305.html	0048025=negative regulation of mRNA splicing, via spliceosome	0005634=nucleus	0003729=mRNA binding, 0000166=nucleotide binding, 0003676=nucleic acid binding	visible,lethal,partially,lethal - all die before end of pupal stage,some die during pupal stage,lethal - all die before end of embryonic stage,some die during embryonic stage,viable	eye,retina,macrochaeta	Rsf1
dark blue	9	FBgn0005614	trpl	transient receptor potential-like	http://flybase.net/reports/FBgn0005614.html	0009416=response to light stimulus, 0006816=calcium ion transport, 0070588=calcium ion transmembrane transport, 0007603=phototransduction, visible light, 0007589=body fluid secretion, 0019722=calcium-mediated signaling, 0006812=cation transport, 0007605=sensory perception of sound, 0071454=cellular response to anoxia	0034703=cation channel complex, 0016028=rhabdomere, 0016027=inaD signaling complex, 0035997=rhabdomere microvillus membrane, 0005887=integral to plasma membrane, 0005886=plasma membrane, 0030425=dendrite	0008086=light-activated voltage-gated calcium channel activity, 0015279=store-operated calcium channel activity, 0005262=calcium channel activity, 0046982=protein heterodimerization activity, 0005261=cation channel activity, 0005515=protein binding, 0005516=calmodulin binding, 0042802=identical protein binding	chemosensitive behavior defective,taste perception defective,neurophysiology defective,thermotaxis behavior defective,wild-type,visual behavior defective,auditory perception defective,viable	S-type sensilla S6,eye photoreceptor cell,L-type sensilla L2,Malpighian tubule,photoreceptor cell,photoreceptor,photoreceptor cell & axon	trpl
dark blue	2	FBgn0004103	Pp1-87B	Protein phosphatase 1 at 87B	http://flybase.net/reports/FBgn0004103.html	0030261=chromosome condensation, 0051225=spindle assembly, 0007080=mitotic metaphase plate congression, 0008355=olfactory learning, 0000070=mitotic sister chromatid segregation, 0007399=nervous system development, 0040011=locomotion, 0007411=axon guidance, 0007067=mitosis, 0048477=oogenesis, 0007611=learning or memory, 0008542=visual learning, 0008344=adult locomotory behavior, 0000022=mitotic sp…	0005737=cytoplasm, 0000164=protein phosphatase type 1 complex, 0005700=polytene chromosome	0017018=myosin phosphatase activity, 0004722=protein serine/threonine phosphatase activity	lethal,recessive,wild-type,partially lethal - majority die,mitotic cell cycle defective,suppressor of variegation,dominant,visible,somatic clone,non-suppressor of variegation	nuclear chromosome,photoreceptor cell R1 & axon,photoreceptor cell R2 & axon,photoreceptor cell R3 & axon,photoreceptor cell R4 & axon,photoreceptor cell R5 & axon,embryonic/larval optic neuropil,neuroblast,ganglion mother cell,mitosis & nuclear chromosome,imaginal disc,eye photoreceptor cell,somatic clone,eye,eye disc,photoreceptor cell R1 & axonGMR.PF,photoreceptor cell R2 & axonGMR.PF,photorec…	Pp1-87B
dark blue	2	FBgn0004907	14-3-3zeta	14-3-3Œ∂	http://flybase.net/reports/FBgn0004907.html	0007059=chromosome segregation, 0040040=thermosensory behavior, 0008103=oocyte microtubule cytoskeleton polarization, 0007294=germarium-derived oocyte fate determination, 0006588=activation of tryptophan 5-monooxygenase activity, 0008283=cell proliferation, 0050821=protein stabilization, 0008355=olfactory learning, 0006457=protein folding, 0001751=compound eye photoreceptor cell differentiation, …	0005634=nucleus, 0005875=microtubule associated complex, 0045172=germline ring canal	0019904=protein domain specific binding, 0008426=protein kinase C inhibitor activity, 0046982=protein heterodimerization activity, 0042803=protein homodimerization activity, 0016483=tryptophan hydroxylase activator activity, 0005515=protein binding	lethal,recessive,lethal - all die before end of embryonic stage,some die during embryonic stage,viable,learning defective,memory defective,neurophysiology defective,mitotic cell cycle defective,maternal effect,fertile,wild-type	eye photoreceptor cell,somatic clone,embryonic/first instar larval cuticle,germline clone,denticle belt,syncytial blastoderm embryo,mitotic cell cycle | maternal effect,follicle cell,border follicle cell,photoreceptor cell,embryonic epidermis,lateral,dorsal,embryo,posterior,filzkorper	14-3-3zeta
dark blue	16	FBgn0001263	inaD	inactivation no afterpotential D	http://flybase.net/reports/FBgn0001263.html	0007602=phototransduction, 0016059=deactivation of rhodopsin mediated signaling, 0007605=sensory perception of sound, 0008104=protein localization, 0050962=detection of light stimulus involved in sensory perception, 0071482=cellular response to light stimulus	0005886=plasma membrane, 0016027=inaD signaling complex, 0016028=rhabdomere	0005515=protein binding, 0030159=receptor signaling complex scaffold activity, 0005198=structural molecule activity, 0017022=myosin binding, 0031473=myosin III binding, 0005516=calmodulin binding, 0009881=photoreceptor activity	neurophysiology defective,visual behavior defective,wild-type,recessive,auditory perception defective,phototaxis defective,dominant,viable	photoreceptor,eye photoreceptor cell,photoreceptor cell,retina	inaD
dark blue	7	FBgn0003861	trp	transient receptor potential	http://flybase.net/reports/FBgn0003861.html	0030845=phospholipase C-inhibiting G-protein coupled receptor signaling pathway, 0007602=phototransduction, 0019722=calcium-mediated signaling, 0009416=response to light stimulus, 0008377=light-induced release of internally sequestered calcium ion, 0007603=phototransduction, visible light, 0070588=calcium ion transmembrane transport, 0006816=calcium ion transport, 0008355=olfactory learning, 0007…	0035997=rhabdomere microvillus membrane, 0005887=integral to plasma membrane, 0005886=plasma membrane, 0008087=light-activated voltage-gated calcium channel complex, 0034703=cation channel complex, 0016028=rhabdomere, 0016027=inaD signaling complex	0042803=protein homodimerization activity, 0005515=protein binding, 0008086=light-activated voltage-gated calcium channel activity, 0005262=calcium channel activity, 0015279=store-operated calcium channel activity, 0046982=protein heterodimerization activity, 0005218=intracellular ligand-gated calcium channel activity, 0005516=calmodulin binding, 0042802=identical protein binding	neurophysiology defective,neuroanatomy defective,viable,wild-type,visual behavior defective,smell perception defective,heat sensitive,recessive,dominant,auditory perception defective,semidominant	rhabdomere,rhabdomere | conditional,rhabdomere, with trp9,rhabdomere, with trp3.cHa,rhabdomere, with trp1234.cHa,photoreceptor cell,eye photoreceptor cell,retina,conditional,antenna,heat sensitive,photoreceptor,photoreceptor cell & axon,ommatidium,photoreceptor cell R1,photoreceptor cell R2,photoreceptor cell R3,photoreceptor cell R4,photoreceptor cell R5,photoreceptor cell R6	trp
dark blue	1	FBgn0014019	Rh5	Rhodopsin 5	http://flybase.net/reports/FBgn0014019.html	0009588=UV-A, blue light phototransduction, 0007605=sensory perception of sound, 0007186=G-protein coupled receptor signaling pathway, 0007602=phototransduction, 0016038=absorption of visible light, 0009416=response to light stimulus, 0007601=visual perception	0016028=rhabdomere, 0016021=integral to membrane	0008020=G-protein coupled photoreceptor activity	phototaxis defective,auditory perception defective,neurophysiology defective,visual behavior defective	eye photoreceptor cell	Rh5
dark blue	1	FBgn0010350	CdsA	CDP diglyceride synthetase	http://flybase.net/reports/FBgn0010350.html	0043052=thermotaxis, 0007430=terminal branching, open tracheal system, 0016056=rhodopsin mediated signaling pathway, 0010883=regulation of lipid storage, 0007602=phototransduction, 0016024=CDP-diacylglycerol biosynthetic process, 0060439=trachea morphogenesis	0005790=smooth endoplasmic reticulum, 0005783=endoplasmic reticulum, 0005635=nuclear envelope, 0005886=plasma membrane, 0005887=integral to plasma membrane	0004605=phosphatidate cytidylyltransferase activity	neurophysiology defective,viable,visual behavior defective,thermotaxis behavior defective,wild-type,lethal,recessive	photoreceptor cell,photoreceptor cell R1,photoreceptor cell R2,photoreceptor cell R3,photoreceptor cell R4,photoreceptor cell R5,photoreceptor cell R6,photoreceptor cell R7,photoreceptor cell R8,rhabdomere,eye photoreceptor cell,ommatidium,salivary gland,lipid particle | ectopic,lipid particle | ectopicppl.PP,lipid particle | ectopicelav.PU,terminal tracheal cell,embryonic/larval tracheal system,…	CdsA
dark blue	1	FBgn0003462	Sod	Superoxide dismutase	http://flybase.net/reports/FBgn0003462.html	0006979=response to oxidative stress, 0055114=oxidation-reduction process, 0019430=removal of superoxide radicals, 0007568=aging, 0006801=superoxide metabolic process, 0008340=determination of adult lifespan	0005777=peroxisome, 0005634=nucleus, 0005829=cytosol, 0005737=cytoplasm, 0005739=mitochondrion	0008270=zinc ion binding, 0016209=antioxidant activity, 0004784=superoxide dismutase activity, 0005507=copper ion binding	viable,chemical sensitive,male sterile,lethal,recessive,female fertile,reduced,short lived,radiation sensitive,partially,heat sensitive,visible,behavior defective,wild-type,long lived,electrophoretic variant,partially lethal - majority die,oxidative stress response defective,female limited,chemical conditional,male limited,calorie restriction conditional,locomotor behavior defective	photoreceptor cell,primary pigment cell,secondary pigment cell,adult brain,trichogen cell	Sod
dark blue	3	FBgn0028671	Vha100-1	Vacuolar H<up>+</up> ATPase 100kD subunit 1	http://flybase.net/reports/FBgn0028671.html	0009416=response to light stimulus, 0048388=endosomal lumen acidification, 0051452=intracellular pH reduction, 0015991=ATP hydrolysis coupled proton transport	0000220=vacuolar proton-transporting V-type ATPase, V0 domain, 0045202=synapse, 0008021=synaptic vesicle, 0005769=early endosome	0046961=proton-transporting ATPase activity, rotational mechanism, 0005516=calmodulin binding, 0009881=photoreceptor activity	visible,phototaxis defective,somatic clone,neurophysiology defective,lethal - all die before end of embryonic stage,some die during embryonic stage,germline clone,neuroanatomy defective,conditional,lethal,viable	eye,eye photoreceptor cell,rhabdomere | conditional,synaptic vesicle & eye photoreceptor cell | somatic clone,eye photoreceptor cell & synapse | somatic clone	Vha100-1
dark blue	1	FBgn0000413	da	daughterless	http://flybase.net/reports/FBgn0000413.html	0045944=positive regulation of transcription from RNA polymerase II promoter, 0048663=neuron fate commitment, 0007530=sex determination, 0008407=chaeta morphogenesis, 0048477=oogenesis, 0007423=sensory organ development, 0006355=regulation of transcription, DNA-dependent, 0035019=somatic stem cell maintenance, 0045464=R8 cell fate specification, 0061382=Malpighian tubule tip cell differentiation,…	0005634=nucleus, 0005667=transcription factor complex	0003677=DNA binding, 0000981=sequence-specific DNA binding RNA polymerase II transcription factor activity, 0043565=sequence-specific DNA binding, 0001012=RNA polymerase II regulatory region DNA binding, 0000977=RNA polymerase II regulatory region sequence-specific DNA binding, 0046982=protein heterodimerization activity, 0008134=transcription factor binding, 0001077=RNA polymerase II core promot…	neuroanatomy defective,lethal,heat sensitive,maternal effect,decreased cell death,recessive,viable,reduced,female sterile,wild-type,lethal - all die before end of embryonic stage,some die during embryonic stage,somatic clone,visible,female	eye disc,somatic clone,eye disc anterior to the morphogenetic furrow,morphogenetic furrow,macrochaeta,embryonic/larval somatic muscle,mesoderm,embryonic/larval heart,follicle cell,heat sensitive,interfollicle cell,ectopic,egg chamber,germarium region 2b,germarium region 3,germarium,female germline stem cell,germline cyst,ovary,ovariole,presumptive embryonic/larval central nervous system,presumpti…	da
dark blue	1	FBgn0004242	Syt1	Synaptotagmin 1	http://flybase.net/reports/FBgn0004242.html	0016079=synaptic vesicle exocytosis, 0050803=regulation of synapse structure and activity, 0048488=synaptic vesicle endocytosis, 0060024=rhythmic synaptic transmission, 0008345=larval locomotory behavior, 0006887=exocytosis, 0048791=calcium ion-dependent exocytosis of neurotransmitter, 0007269=neurotransmitter secretion, 0007317=regulation of pole plasm oskar mRNA localization, 0007268=synaptic t…	0030285=integral to synaptic vesicle membrane, 0008021=synaptic vesicle, 0031594=neuromuscular junction, 0016020=membrane	0005215=transporter activity, 0005544=calcium-dependent phospholipid binding, 0005509=calcium ion binding, 0005515=protein binding	neurophysiology defective,lethal - all die before end of embryonic stage,some die during embryonic stage,lethal,recessive,some die during larval stage,behavior defective,lethal - all die before end of larval stage,uncoordinated,locomotor rhythm defective,some die during third instar larval stage,wild-type,conditional,flightless,neuroanatomy defective,viable,flight defective,locomotor behavior def…	crystal cell,neuromuscular junction,synapse | larval stage,synaptic vesicle,synapseelav.PLu,egg,germline clone,synaptic vesicleelav.PLu, Syt1KQ.UAS,synaptic vesicleelav.PLu, Syt1AD4, Syt1KQ.UAS,embryonic/larval neuromuscular junction,synapse | embryonic stage,eye,somatic clone,photoreceptor cell & synapse,bouton,supernumerary,synapse,neuron,synaptic vesicleelav.PLu, Syt1KQ.UAS, Syt1N13,wing,synap…	Syt1
dark blue	2	FBgn0011661	Moe	Moesin	http://flybase.net/reports/FBgn0011661.html	0007315=pole plasm assembly, 0045433=male courtship behavior, veined wing generated song production, 0002009=morphogenesis of an epithelium, 0042048=olfactory behavior, 0030036=actin cytoskeleton organization, 0042052=rhabdomere development, 0007368=determination of left/right symmetry, 0032956=regulation of actin cytoskeleton organization, 0008104=protein localization, 0030029=actin filament-bas…	0005912=adherens junction, 0045169=fusome, 0005938=cell cortex, 0005886=plasma membrane, 0005884=actin filament, 0019898=extrinsic to membrane, 0005737=cytoplasm, 0015629=actin cytoskeleton, 0005634=nucleus, 0005819=spindle, 0035003=subapical complex	0008092=cytoskeletal protein binding, 0005546=phosphatidylinositol-4,5-bisphosphate binding, 0005515=protein binding, 0003779=actin binding	viable,smell perception defective,increased cell death,visible,lethal - all die before end of first instar larval stage,some die during first instar larval stage,partially lethal - majority die,somatic clone,song defective,lethal,lethal - all die before end of larval stage,some die during larval stage,neuroanatomy defective,developmental rate defective,recessive,size defective,lethal - all die be…	rhabdomere & actin filament, with MoedsRNA.327-775.UAS, hs.PB,rhabdomere & actin filament, with MoedsRNA.327-775.UAS, GMR.PF,photoreceptor cell,wing vein,wing,wing disc,wing hinge,rhabdomere & actin filament, with MoedsRNA.818-1326.UAS, hs.PB,rhabdomere & actin filament, with MoedsRNA.818-1326.UAS, GMR.PF,spindleC587,cyst progenitor cell,wing disc | third instar larval stage,1st posterior cell,wi…	Moe
dark blue	2	FBgn0020238	14-3-3epsilon	14-3-3Œµ	http://flybase.net/reports/FBgn0020238.html	0007265=Ras protein signal transduction, 0040008=regulation of growth, 0045927=positive regulation of growth, 0048190=wing disc dorsal/ventral pattern formation, 0007444=imaginal disc development, 0046958=nonassociative learning, 0009314=response to radiation, 0007093=mitotic cell cycle checkpoint, 0007088=regulation of mitosis, 0007411=axon guidance, 0007294=germarium-derived oocyte fate determi…	0005634=nucleus, 0005694=chromosome, 0005737=cytoplasm, 0005875=microtubule associated complex, 0045172=germline ring canal	0046982=protein heterodimerization activity, 0005515=protein binding, 0019904=protein domain specific binding, 0008426=protein kinase C inhibitor activity	neuroanatomy defective,lethal,lethal - all die before end of embryonic stage,germline clone,maternal effect,some die during embryonic stage,viable,sterile,recessive,mitotic cell cycle defective,female sterile,visible,body size defective,radiation sensitive,dominant,long lived,male sterile,partially lethal - majority die,partially,female fertile,male fertile,fertile,poor	intersegmental nerve branch ISNb of A1-7,pole cell,embryo,germline clone,maternal effect,cycle 14 embryo,embryonic/first instar larval cuticle,oocyte,nurse cell,ectopic,microtubule organizing center & oocyte,oocyte & centrosome,microtubule & oocyte,anterior crossvein,posterior crossvein,segmental nerve branch SNa of A1-7,eye,eye photoreceptor cell,ommatidium	14-3-3epsilon
dark blue	1	FBgn0039269	veli	veli	http://flybase.net/reports/FBgn0039269.html	0008582=regulation of synaptic growth at neuromuscular junction, 0007163=establishment or maintenance of cell polarity, 0007298=border follicle cell migration	0045211=postsynaptic membrane, 0035003=subapical complex		viable,fertile,neuroanatomy defective,visible,partially lethal - majority die,some die during pupal stage	eye photoreceptor cell,neuromuscular junction,trichogen cell,border follicle cell,chaeta,supernumerary	veli
dark blue	1	FBgn0040765	luna	luna	http://flybase.net/reports/FBgn0040765.html	0006355=regulation of transcription, DNA-dependent	0005634=nucleus	0003700=sequence-specific DNA binding transcription factor activity, 0003677=DNA binding, 0046872=metal ion binding, 0043565=sequence-specific DNA binding	oxidative stress response defective,visible,lethal,melanotic necrosis	eye,ommatidium,interommatidial bristle,supernumerary,pigment cell,eye photoreceptor cell,photoreceptor cell	luna
dark blue	1	FBgn0025117	und	uninitiated	http://flybase.net/reports/FBgn0025117.html	0009987=cellular process, 0006508=proteolysis		0008235=metalloexopeptidase activity, 0004177=aminopeptidase activity	partially lethal - majority die,recessive,visible,planar polarity defective,wild-type,viable	eye,wing,anterior,ommatidium,eye photoreceptor cell,ventral,wing vein L5,trichogen cell	und
dark blue	2	FBgn0005198	gig	gigas	http://flybase.net/reports/FBgn0005198.html	0007584=response to nutrient, 0001934=positive regulation of protein phosphorylation, 0008340=determination of adult lifespan, 0048477=oogenesis, 0030308=negative regulation of cell growth, 0045886=negative regulation of synaptic growth at neuromuscular junction, 0046627=negative regulation of insulin receptor signaling pathway, 0032007=negative regulation of TOR signaling cascade, 0051726=regula…	0033596=TSC1-TSC2 complex, 0005737=cytoplasm, 0005634=nucleus	0005099=Ras GTPase activator activity, 0019900=kinase binding, 0005096=GTPase activator activity, 0005515=protein binding	wild-type,visible,recessive,lethal - all die before end of larval stage,some die during larval stage,melanotic mass phenotype,lethal,neuroanatomy defective,smell perception defective,somatic clone,increased cell size,decreased cell number,size defective,cell autonomous,cell non-autonomous,grooming behavior defective,large body,increased cell death,lethal - all die before end of pupal stage,some d…	eye,ommatidium,wing,wing margin bristle,photoreceptor cell,cone cell,pigment cell,interommatidial bristle,rhabdomere,antenna,somatic clone,adult antennal nerve,antennal lobe,antennal lobe glomerulus V,microchaeta,macrochaeta,mesothoracic tergum,anterior scutellar bristle & neuron | somatic clone,anterior notopleural bristle & neuron | somatic clone,posterior notopleural bristle & neuron | somatic…	gig
dark blue	2	FBgn0000120	Arr1	Arrestin 1	http://flybase.net/reports/FBgn0000120.html	0016060=metarhodopsin inactivation, 0045494=photoreceptor cell maintenance, 0007602=phototransduction, 0016059=deactivation of rhodopsin mediated signaling, 0006897=endocytosis	0005737=cytoplasm, 0016028=rhabdomere	0002046=opsin binding	smell perception defective,dominant,increased cell death,viable	ommatidial cluster & endocytic vesicle,rhabdomere,eye photoreceptor cell	Arr1
dark blue	1	FBgn0002936	ninaA	neither inactivation nor afterpotential A	http://flybase.net/reports/FBgn0002936.html	0016063=rhodopsin biosynthetic process, 0007603=phototransduction, visible light, 0006458='de novo' protein folding, 0007602=phototransduction, 0006810=transport, 0070059=intrinsic apoptotic signaling pathway in response to endoplasmic reticulum stress, 0006457=protein folding	0031965=nuclear membrane, 0016021=integral to membrane, 0005887=integral to plasma membrane, 0005788=endoplasmic reticulum lumen, 0016023=cytoplasmic membrane-bounded vesicle, 0016028=rhabdomere	0016018=cyclosporin A binding, 0003755=peptidyl-prolyl cis-trans isomerase activity	neurophysiology defective,visible,recessive,wild-type,heat sensitive,cold sensitive,increased cell death	photoreceptor cell,photoreceptor cell R1,photoreceptor cell R2,photoreceptor cell R3,photoreceptor cell R4,photoreceptor cell R5,photoreceptor cell R6,retina,conditional,photoreceptor cell & endoplasmic reticulum,ommatidium	ninaA
dark blue	1	FBgn0001219	Hsc70-4	Heat shock protein cognate 4	http://flybase.net/reports/FBgn0001219.html	0035967=cellular response to topologically incorrect protein, 0007411=axon guidance, 0001700=embryonic development via the syncytial blastoderm, 0016192=vesicle-mediated transport, 0016246=RNA interference, 0007413=axonal fasciculation, 0006457=protein folding, 0007399=nervous system development, 0000398=mRNA splicing, via spliceosome, 0007269=neurotransmitter secretion	0030018=Z disc, 0005875=microtubule associated complex, 0071013=catalytic step 2 spliceosome, 0005743=mitochondrial inner membrane, 0005726=perichromatin fibrils, 0005811=lipid particle, 0005739=mitochondrion, 0071011=precatalytic spliceosome, 0005737=cytoplasm, 0005634=nucleus	0051087=chaperone binding, 0016887=ATPase activity, 0051082=unfolded protein binding	viable,lethal,recessive,partially lethal - majority die,neurophysiology defective,maternal effect,poor,melanotic mass phenotype,lethal - all die before end of pupal stage,some die during pupal stage,wild-type,visible,dominant,cold sensitive,lethal - all die before end of larval stage,some die during larval stage,size defective,homeotic,non-enhancer of variegation,non-suppressor of variegation,inc…	axon | larval stage,Bolwig organ,Bolwig nerve,photoreceptor cell,embryonic/first instar larval cuticle,maternal effect,head,anterior,abdominal segment 1,abdominal segment 2,abdominal segment 3,abdominal segment 4,abdominal segment 5,abdominal segment 6,abdominal segment 7,abdominal segment 8,abdominal segment 9,abdominal segment 10,abdominal segment 11,melanotic mass,eye,wing margin,sense organ,e…	Hsc70-4
dark blue	1	FBgn0000150	awd	abnormal wing discs	http://flybase.net/reports/FBgn0000150.html	0006241=CTP biosynthetic process, 0007017=microtubule-based process, 0035152=regulation of tube architecture, open tracheal system, 0018105=peptidyl-serine phosphorylation, 0006468=protein phosphorylation, 0016334=establishment or maintenance of polarity of follicular epithelium, 0007067=mitosis, 0046777=protein autophosphorylation, 0006165=nucleoside diphosphate phosphorylation, 0007424=open tra…	0005874=microtubule, 0005875=microtubule associated complex	0005525=GTP binding, 0000287=magnesium ion binding, 0004550=nucleoside diphosphate kinase activity, 0008017=microtubule binding, 0016301=kinase activity, 0005524=ATP binding	lethal,recessive,lethal - all die before end of pupal stage,some die during pupal stage,viable,wild-type,lethal - all die before end of P-stage,some die during pharate adult stage,paralytic,heat sensitive	egg chamber,heat sensitive,follicle cell,presumptive embryonic/larval tracheal system,dorsal group branch precursor,embryonic dorsal group branch & filopodium,somatic clone,dorsal trunk primordium,embryonic/larval tracheal system,embryonic/larval dorsal trunk,photoreceptor cell,optic cartridge	awd
dark blue	1	FBgn0000382	csw	corkscrew	http://flybase.net/reports/FBgn0000382.html	0007362=terminal region determination, 0045500=sevenless signaling pathway, 0045314=regulation of compound eye photoreceptor development, 0006470=protein dephosphorylation, 0008543=fibroblast growth factor receptor signaling pathway, 0007424=open tracheal system development, 0043066=negative regulation of apoptotic process, 0007173=epidermal growth factor receptor signaling pathway, 0007418=ventr…	0005737=cytoplasm	0004725=protein tyrosine phosphatase activity, 0004726=non-membrane spanning protein tyrosine phosphatase activity, 0004728=receptor signaling protein tyrosine phosphatase activity, 0005515=protein binding	visible,somatic clone,lethal,recessive,lethal - all die before end of pupal stage,some die during pupal stage,lethal - all die before end of larval stage,some die during larval stage,wild-type,dominant,increased cell death,germline clone,rescuable maternal effect,maternal effect,viable,heat sensitive,lethal - all die before end of embryonic stage,some die during embryonic stage	eye,somatic clone,eye disc,chromosome & larval neuroblast,metaphase,ommatidium,eye photoreceptor cell,photoreceptor cell R3,photoreceptor cell R4,photoreceptor cell R7,photoreceptor cell,precursor,outer photoreceptor cell,mesoderm,germline clone,embryonic/first instar larval cuticle,neurogenic region,tracheal precursor cell,embryonic epidermis,posterior,embryo,maternal effect,embryonic head,photo…	csw
dark blue	1	FBgn0000346	comt	comatose	http://flybase.net/reports/FBgn0000346.html	0048172=regulation of short-term neuronal synaptic plasticity, 0016082=synaptic vesicle priming, 0006888=ER to Golgi vesicle-mediated transport, 0006909=phagocytosis, 0007269=neurotransmitter secretion, 0007030=Golgi organization	0005737=cytoplasm	0005524=ATP binding, 0017111=nucleoside-triphosphatase activity, 0016887=ATPase activity	paralytic,recessive,wild-type,heat sensitive,neurophysiology defective,mating defective,bang sensitive,visual behavior defective,locomotor behavior defective,uncoordinated,lethal - all die before end of P-stage,some die during pharate adult stage,lethal - all die before end of larval stage,some die during larval stage,lethal,neuroanatomy defective,germline clone,viable,short lived	central nervous system,Golgi apparatus,Golgi stack | ectopic,embryonic/larval heart,synaptic vesicle | heat sensitive,retina,heat sensitive,dorsal medial muscle,Golgi stack,optic cartridge & synaptic vesicle,synapse,NMJ bouton	comt
dark blue	1	FBgn0000117	arm	armadillo	http://flybase.net/reports/FBgn0000117.html	0035153=epithelial cell type specification, open tracheal system, 0000902=cell morphogenesis, 0007163=establishment or maintenance of cell polarity, 0014017=neuroblast fate commitment, 0007155=cell adhesion, 0045186=zonula adherens assembly, 0016337=cell-cell adhesion, 0035293=chitin-based larval cuticle pattern formation, 0060914=heart formation, 0035147=branch fusion, open tracheal system, 0007…	0030018=Z disc, 0016020=membrane, 0016342=catenin complex, 0030424=axon, 0016323=basolateral plasma membrane, 0005667=transcription factor complex, 0005916=fascia adherens, 0005634=nucleus, 0009898=internal side of plasma membrane, 0016324=apical plasma membrane, 0005912=adherens junction, 0005737=cytoplasm, 0005829=cytosol, 0005915=zonula adherens, 0005914=spot adherens junction, 0016327=apicola…	0005515=protein binding, 0019900=kinase binding, 0005198=structural molecule activity, 0045294=alpha-catenin binding, 0045296=cadherin binding, 0019901=protein kinase binding, 0003713=transcription coactivator activity, 0001105=RNA polymerase II transcription coactivator activity, 0008092=cytoskeletal protein binding	viable,fertile,visible,partially lethal - majority die,lethal,lethal - all die before end of embryonic stage,segment polarity phenotype,heat sensitive,some die during embryonic stage,lethal - all die before end of pupal stage,some die during pupal stage,recessive,male,female,germline clone,planar polarity defective,cell non-autonomous,somatic clone,cell autonomous,cell polarity defective,cell sha…	wing margin,wing,alula,abdominal sternite 2,abdominal sternite 3,abdominal sternite 4,abdominal sternite 5,abdominal sternite 6,dorsal row,ventral row,tarsal segment,interommatidial bristle,ectopic,somatic clone,abdominal 1 ventral denticle belt,abdominal 2 ventral denticle belt,abdominal 3 ventral denticle belt,abdominal 4 ventral denticle belt,abdominal 5 ventral denticle belt,abdominal 6 ventr…	arm
light blue	4	FBgn0261244	inaE	inactivation no afterpotential E	http://flybase.net/reports/FBgn0261244.html	0007602=phototransduction, 0006629=lipid metabolic process	0005737=cytoplasm	0004806=triglyceride lipase activity, 0004465=lipoprotein lipase activity	visual behavior defective,neurophysiology defective,lethal,recessive,somatic clone,viable,fertile	photoreceptor cell R1,photoreceptor cell R2,photoreceptor cell R3,photoreceptor cell R4,photoreceptor cell R5,photoreceptor cell R6,rhabdomere | somatic clone,ommatidium,somatic clone,eye	inaE
light blue	25	FBgn0262738	norpA	no receptor potential A	http://flybase.net/reports/FBgn0262738.html	0007608=sensory perception of smell, 0045494=photoreceptor cell maintenance, 0016056=rhodopsin mediated signaling pathway, 0006651=diacylglycerol biosynthetic process, 0035556=intracellular signal transduction, 0006644=phospholipid metabolic process, 0008344=adult locomotory behavior, 0043052=thermotaxis, 0008377=light-induced release of internally sequestered calcium ion, 0009649=entrainment of …	0016027=inaD signaling complex, 0016028=rhabdomere	0004435=phosphatidylinositol phospholipase C activity, 0004629=phospholipase C activity, 0005096=GTPase activator activity, 0005509=calcium ion binding	thermotaxis behavior defective,visual behavior defective,recessive,wild-type,optomotor response defective,neurophysiology defective,neuroanatomy defective,locomotor behavior defective,immune response defective,smell perception defective,locomotor rhythm defective,circadian rhythm defective,behavior defective,feeding behavior defective,taste perception defective,conditional,phototaxis defective,in…	rhabdomere R1,rhabdomere R2,rhabdomere R3,rhabdomere R4,rhabdomere R5,rhabdomere R6,eye,retina,photoreceptor cell,ocellus,ocellus rhabdomere,eye photoreceptor cell,ommatidium,conditional,somatic clone,rhabdomere | conditional | somatic clone,rhabdomere,maxillary palpus,photoreceptor cell R1,photoreceptor cell R2,photoreceptor cell R3,photoreceptor cell R4,photoreceptor cell R5,photoreceptor cell …	norpA
light blue	30	FBgn0004435	Galphaq	G protein Œ± q subunit	http://flybase.net/reports/FBgn0004435.html	0007202=activation of phospholipase C activity, 0016199=axon midline choice point recognition, 0016060=metarhodopsin inactivation, 0043052=thermotaxis, 0007186=G-protein coupled receptor signaling pathway, 0007608=sensory perception of smell, 0007602=phototransduction, 0046673=negative regulation of compound eye retinal cell programmed cell death, 0002385=mucosal immune response, 0030322=stabiliz…	0031234=extrinsic to internal side of plasma membrane, 0016027=inaD signaling complex, 0005834=heterotrimeric G-protein complex, 0016028=rhabdomere, 0005886=plasma membrane	0005525=GTP binding, 0004871=signal transducer activity, 0001664=G-protein coupled receptor binding, 0031683=G-protein beta/gamma-subunit complex binding, 0003924=GTPase activity	lethal - all die before end of first instar larval stage,some die during first instar larval stage,neurophysiology defective,visual behavior defective,recessive,behavior defective,immune response defective,thermotaxis behavior defective,viable,somatic clone,dominant,lethal - all die before end of larval stage,some die during larval stage,lethal,wild-type,neuroanatomy defective,sensory perception …	photoreceptor cell,rhabdomere,photoreceptor,eye photoreceptor cell,retina,conditional,adult olfactory receptor neuron Or59b,somatic clone,fascicle | embryonic stage,pCC neuron,commissure | embryonic stage,neuropil | embryonic stage,adult olfactory receptor neuron Gr21a/63a,adult olfactory receptor neuron Or42b,adult olfactory receptor neuron Or22,heat sensitive,dMP2 neuron,wing	Galphaq
light blue	1	FBgn0004587	B52	B52	http://flybase.net/reports/FBgn0004587.html	0048024=regulation of mRNA splicing, via spliceosome, 0000381=regulation of alternative mRNA splicing, via spliceosome, 0007067=mitosis, 0000398=mRNA splicing, via spliceosome, 0006376=mRNA splice site selection	0005634=nucleus, 0071011=precatalytic spliceosome, 0035327=transcriptionally active chromatin, 0016607=nuclear speck, 0071013=catalytic step 2 spliceosome, 0005700=polytene chromosome, 0035062=omega speckle	0003676=nucleic acid binding, 0003729=mRNA binding, 0000166=nucleotide binding, 0005515=protein binding	lethal,recessive,eye color defective,lethal - all die before end of larval stage,some die during larval stage,visible,lethal - all die before end of pupal stage,some die during pupal stage,viable	pigment cell,sternite,macrochaeta,wing,sternopleural bristle,adult salivary gland,retina,eye,embryonic/larval salivary gland,embryonic/larval brain,trichogen cell,mesothoracic tergum	B52
light blue	2	FBgn0041188	Atx2	Ataxin-2	http://flybase.net/reports/FBgn0041188.html	0022416=chaeta development, 0032092=positive regulation of protein binding, 0009994=oocyte differentiation, 1901216=positive regulation of neuron death, 0006909=phagocytosis, 0097167=circadian regulation of translation, 0022008=neurogenesis, 0048749=compound eye development, 0030833=regulation of actin filament polymerization, 0042051=compound eye photoreceptor development, 0045475=locomotor rhyt…	0005737=cytoplasm	0005515=protein binding	viable,lethal,recessive,visible,somatic clone,female sterile,germline clone,lethal - all die before end of larval stage,some die during larval stage,increased cell death,uncoordinated,partially lethal - majority die,decreased cell number,conditional,neuroanatomy defective,lethal - all die before end of pupal stage,some die during pupal stage,circadian behavior defective,locomotor rhythm defective	eye,somatic clone,ommatidium,nurse cell,germline clone,oocyte,nurse cell & nucleus | germ-line clone,nurse cell & actin filament | germ-line clone,retina,eye disc,border follicle cell,adult thorax & chaeta, with Atx2UAS.cSa, [-],adult thorax & chaeta, with Atx2X1, [-],head,photoreceptor,conditional,embryonic/larval neuroblast	Atx2
light blue	5	FBgn0002938	ninaC	neither inactivation nor afterpotential C	http://flybase.net/reports/FBgn0002938.html	0033227=dsRNA transport, 0007010=cytoskeleton organization, 0007603=phototransduction, visible light, 0007604=phototransduction, UV, 0016059=deactivation of rhodopsin mediated signaling, 0006886=intracellular protein transport, 0006468=protein phosphorylation, 0008104=protein localization, 0016062=adaptation of rhodopsin mediated signaling	0005737=cytoplasm, 0005875=microtubule associated complex, 0016028=rhabdomere, 0016459=myosin complex, 0005856=cytoskeleton, 0016461=unconventional myosin complex, 0042385=myosin III complex, 0016027=inaD signaling complex	0005524=ATP binding, 0003774=motor activity, 0035091=phosphatidylinositol binding, 0004702=receptor signaling protein serine/threonine kinase activity, 0004713=protein tyrosine kinase activity, 0005516=calmodulin binding, 0042623=ATPase activity, coupled, 0004672=protein kinase activity, 0004674=protein serine/threonine kinase activity	neurophysiology defective,visual behavior defective,wild-type,behavior defective,recessive,phototaxis defective,viable	eye photoreceptor cell,eye,retina,photoreceptor cell,ommatidium,rhabdomere,male genitalia	ninaC
light blue	4	FBgn0261549	rdgA	retinal degeneration A	http://flybase.net/reports/FBgn0261549.html	0007601=visual perception, 0007015=actin filament organization, 0007205=protein kinase C-activating G-protein coupled receptor signaling pathway, 0007602=phototransduction, 0016059=deactivation of rhodopsin mediated signaling, 0006654=phosphatidic acid biosynthetic process, 0006661=phosphatidylinositol biosynthetic process, 0007605=sensory perception of sound, 0046834=lipid phosphorylation, 00430…	0005875=microtubule associated complex, 0016020=membrane	0019992=diacylglycerol binding, 0003951=NAD+ kinase activity, 0004143=diacylglycerol kinase activity	wild-type,thermotaxis behavior defective,neurophysiology defective,visible,auditory perception defective,dominant,partially lethal - majority die,some die during pupal stage,viable	eye photoreceptor cell,photoreceptor cell,rhabdomere,photoreceptor cell R7,photoreceptor cell R8,rhabdomere R1,rhabdomere R2,rhabdomere R3,rhabdomere R4,rhabdomere R5,rhabdomere R6,rhabdomere R7,rhabdomere R8,retina,ommatidium,cell autonomous,somatic clone,ocellus rhabdomere,ocellus,ommatidium & microvillus,photoreceptor cell R1,photoreceptor cell R2,photoreceptor cell R3,photoreceptor cell R4,ph…	rdgA
light blue	1	FBgn0261397	didum	dilute class unconventional myosin	http://flybase.net/reports/FBgn0261397.html	0047497=mitochondrion transport along microtubule, 0008595=anterior/posterior axis specification, embryo, 0007291=sperm individualization, 0045856=positive regulation of pole plasm oskar mRNA localization, 0030048=actin filament-based movement, 0048477=oogenesis, 0042052=rhabdomere development	0031475=myosin V complex, 0016459=myosin complex	0005524=ATP binding, 0032027=myosin light chain binding, 0003779=actin binding, 0003774=motor activity, 0051015=actin filament binding, 0005516=calmodulin binding, 0030898=actin-dependent ATPase activity, 0042623=ATPase activity, coupled	developmental rate defective,lethal - all die before end of larval stage,recessive,some die during larval stage,lethal - all die before end of embryonic stage,germline clone,non-rescuable maternal effect,some die during embryonic stage,maternal effect,male sterile,female fertile,some die during third instar larval stage,viable	embryo,germline clone,maternal effect,posterior,embryonic head,pole cell,filzkorper,ovary,embryonic abdomen,rhabdomere | ectopic,rhabdomere | somatic clone,rhabdomere | ectopic | somatic clone,eye photoreceptor cell,somatic clone,spermatid cyst,spermatozoon,male genitalia	didum
light blue	3	FBgn0014020	Rho1	Rho1	http://flybase.net/reports/FBgn0014020.html	0007391=dorsal closure, 0007010=cytoskeleton organization, 0006974=response to DNA damage stimulus, 0006897=endocytosis, 0030589=pseudocleavage involved in syncytial blastoderm formation, 0016203=muscle attachment, 0090254=cell elongation involved in imaginal disc-derived wing morphogenesis, 0048813=dendrite morphogenesis, 0010004=gastrulation involving germ band extension, 0035147=branch fusion,…	0045179=apical cortex, 0005737=cytoplasm, 0070451=cell hair, 0005938=cell cortex	0003924=GTPase activity, 0019900=kinase binding, 0005515=protein binding, 0005525=GTP binding	neuroanatomy defective,lethal,recessive,lethal - all die before end of embryonic stage,visible,some die during embryonic stage,planar polarity defective,somatic clone,cytokinesis defective,mitotic cell cycle defective,wound healing defective,non-suppressor of variegation,non-enhancer of variegation,maternal effect,cell shape defective,increased cell death,cell migration defective,conditional,phot…	adherens junction | pupal stageGMR.PF,eye | pupal stage,epithelial cell | pupal stage,hub cell,somatic clone,adherens junction | somatic clone,retina,eye,vacuoleGMR.PF,peripheral glial cell,presumptive embryonic salivary gland,embryonic hemocyte,filzkorper,circular visceral muscle primordium,cortical actin cytoskeleton & spiracular chamber,secondary pigment cell,tertiary pigment cell,photorecepto…	Rho1
light blue	2	FBgn0250823	gish	gilgamesh	http://flybase.net/reports/FBgn0250823.html	0006468=protein phosphorylation, 0007283=spermatogenesis, 0008347=glial cell migration, 0016055=Wnt receptor signaling pathway, 2001135=regulation of endocytic recycling, 0051126=negative regulation of actin nucleation, 0090175=regulation of establishment of planar polarity, 0007291=sperm individualization, 0016318=ommatidial rotation, 2000039=regulation of trichome morphogenesis, 0008355=olfacto…	0005886=plasma membrane, 0070864=sperm individualization complex, 0005634=nucleus	0004674=protein serine/threonine kinase activity, 0005524=ATP binding	learning defective,viable,fertile,planar polarity defective,somatic clone,male sterile,recessive,memory defective,dominant,increased cell death,partially lethal - majority die,sterile,semidominant,visible	wing hair,somatic clone,supernumerary,mature eight-cell ommatidial precursor cluster,ommatidial precursor cluster,onion stage spermatid,investment cone,minor mitochondrial derivative,spermatogonium,eye,ommatidium,lamina anlage glial cell,ectopic,subretinal glial cell,lamina neuropil,morphogenetic furrow,photoreceptor cell,trichogen cell,trichome,wing blade,cell | apical | somatic clone	gish
light blue	2	FBgn0261797	Dhc64C	Dynein heavy chain 64C	http://flybase.net/reports/FBgn0261797.html	0050658=RNA transport, 0040003=chitin-based cuticle development, 0040001=establishment of mitotic spindle localization, 0051237=maintenance of RNA location, 0045478=fusome organization, 0007067=mitosis, 0008088=axon cargo transport, 0048477=oogenesis, 0016319=mushroom body development, 0007405=neuroblast proliferation, 0007279=pole cell formation, 0048813=dendrite morphogenesis, 0045197=establish…	0000776=kinetochore, 0005875=microtubule associated complex, 0005938=cell cortex, 0005794=Golgi apparatus, 0045172=germline ring canal, 0005868=cytoplasmic dynein complex, 0045169=fusome, 0030286=dynein complex, 0005737=cytoplasm, 0030529=ribonucleoprotein complex, 0005739=mitochondrion	0003774=motor activity, 0042623=ATPase activity, coupled, 0003777=microtubule motor activity, 0005524=ATP binding	lethal,recessive,cell shape defective,somatic clone,cell polarity defective,wild-type,female sterile,dominant,lethal - all die before end of embryonic stage,maternal effect,some die during embryonic stage,viable,mitotic cell cycle defective,lethal - all die before end of P-stage,some die during pharate adult stage,paralytic,increased cell death,cell lethal,lethal - all die before end of pupal sta…	follicle cell,somatic clone,centrosome,mitotic cell cycle,female pronucleus | maternal effect,nucleus | embryonic stage 4,metaphase & condensed nuclear chromosome,S2 cell-line,cytoplasmic microtubule,cystocyte,egg chamber,oocyte,egg,fusome,spindle,ovary,germline cyst,germline clone,mitochondrial cloud | germline clone,spindle pole,kinetochore microtubule,blastoderm embryo,maternal effect,mitotic …	Dhc64C
light blue	1	FBgn0024273	WASp	WASp	http://flybase.net/reports/FBgn0024273.html	0007520=myoblast fusion, 0007423=sensory organ development, 0016476=regulation of embryonic cell shape, 0030833=regulation of actin filament polymerization, 0035212=cell competition in a multicellular organism, 0035017=cuticle pattern formation, 0007409=axonogenesis, 0007413=axonal fasciculation, 0016203=muscle attachment, 0045886=negative regulation of synaptic growth at neuromuscular junction, …	0005737=cytoplasm, 0005634=nucleus, 0016028=rhabdomere, 0005902=microvillus, 0043234=protein complex	0005515=protein binding, 0003779=actin binding	lethal - all die before end of embryonic stage,some die during embryonic stage,viable,fertile,cell shape defective,lethal,neuroanatomy defective,male sterile,hypoactive,recessive,behavior defective,lethal - all die before end of P-stage,some die during pharate adult stage,wild-type,visible,rescuable maternal effect,partially lethal - majority die,some die during pupal stage	embryonic myoblast,muscle attachment site,myoblast,plasma membrane | embryonic stage,dorsal acute muscle,embryonic/larval somatic muscle,ectoderm | extended germ band stage,head bristle,adult abdominal sensillum,leg & microchaeta3450),adult thorax & microchaeta3450),macrochaeta,interommatidial bristle,supernumerary,tormogen cell,trichogen cell,interommatidial bristle & eo neuron | supernumerary34…	WASp
light blue	4	FBgn0001624	dlg1	discs large 1	http://flybase.net/reports/FBgn0001624.html	0045196=establishment or maintenance of neuroblast polarity, 0008283=cell proliferation, 0002009=morphogenesis of an epithelium, 0019991=septate junction assembly, 0016332=establishment or maintenance of polarity of embryonic epithelium, 0045887=positive regulation of synaptic growth at neuromuscular junction, 0016334=establishment or maintenance of polarity of follicular epithelium, 0008105=asym…	0016020=membrane, 0005886=plasma membrane, 0005938=cell cortex, 0045202=synapse, 0031594=neuromuscular junction, 0048471=perinuclear region of cytoplasm, 0016327=apicolateral plasma membrane, 0016323=basolateral plasma membrane, 0005920=smooth septate junction, 0042734=presynaptic membrane, 0005856=cytoskeleton, 0005918=septate junction, 0045211=postsynaptic membrane, 0043195=terminal bouton, 004…	0004385=guanylate kinase activity, 0005515=protein binding, 0005154=epidermal growth factor receptor binding, 0005198=structural molecule activity	visible,somatic clone,viable,neurophysiology defective,recessive,lethal - all die before end of larval stage,some die during third instar larval stage,phototaxis defective,locomotor rhythm defective,courtship behavior defective,mating defective,gravitaxis defective,lethal,lethal - all die before end of pupal stage,some die during pupal stage,heat sensitive,neuroanatomy defective,some die during l…	eye,somatic clone,eye disc,wing,wing margin,imaginal disc,embryonic/larval brain,presynaptic membrane & neuromuscular junction | larval stage,border follicle cell,follicle cell,heat sensitive,postsynaptic membrane,wing disc,ring gland,bouton,embryo,germline clone,external sensory organ precursor cell I,macrochaeta,interommatidial bristle,antenna,leg,embryonic/larval optic lobe,prothoracic leg dis…	dlg1
light blue	1	FBgn0004657	mys	myospheroid	http://flybase.net/reports/FBgn0004657.html	0007517=muscle organ development, 0007160=cell-matrix adhesion, 0008360=regulation of cell shape, 0035160=maintenance of epithelial integrity, open tracheal system, 0007377=germ-band extension, 0016339=calcium-dependent cell-cell adhesion, 0008340=determination of adult lifespan, 0007508=larval heart development, 0007427=epithelial cell migration, open tracheal system, 0007015=actin filament orga…	0031252=cell leading edge, 0008305=integrin complex, 0005886=plasma membrane, 0005925=focal adhesion	0050839=cell adhesion molecule binding, 0005178=integrin binding, 0046982=protein heterodimerization activity, 0004872=receptor activity, 0005515=protein binding	lethal,visible,smell perception defective,recessive,viable,partially lethal - majority die,male,wild-type,heat sensitive,neuroanatomy defective,lethal - all die before end of embryonic stage,some die during embryonic stage,neurophysiology defective,somatic clone,lethal - all die before end of larval stage,some die during larval stage,cell shape defective,partially,reduced,germline clone,rescuable…	embryo | dorsal closure stage,germ band,muscle tendon junction,wing,,neuromuscular junction,male genitalia,amnioserosa,dorsal closure embryo,embryonic epidermis,bouton,egg chamber,chorion,follicle cell,eye,extended germ band embryo,stomodeum,tendon cell,embryonic somatic muscle,germ layer,midgut primordium,embryonic/larval somatic muscle,embryonic/larval midgut,embryonic/first instar larval cutic…	mys
light blue	2	FBgn0020224	Cbl	Cbl	http://flybase.net/reports/FBgn0020224.html	0009950=dorsal/ventral axis specification, 0080134=regulation of response to stress, 0006508=proteolysis, 0007465=R7 cell fate commitment, 0007298=border follicle cell migration, 0007173=epidermal growth factor receptor signaling pathway, 0048134=germ-line cyst formation, 0007476=imaginal disc-derived wing morphogenesis, 0008069=dorsal/ventral axis specification, ovarian follicular epithelium, 00…	0005938=cell cortex, 0005737=cytoplasm, 0005634=nucleus	0004842=ubiquitin-protein ligase activity, 0008270=zinc ion binding, 0030971=receptor tyrosine kinase binding, 0005515=protein binding, 0005509=calcium ion binding, 0004871=signal transducer activity, 0016874=ligase activity, 0001784=phosphotyrosine binding	viable,fertile,partially lethal - majority die,male limited,developmental rate defective,starvation stress response defective,short lived,lethal - all die before end of P-stage,some die during P-stage,lethal,recessive,visible,dominant,neuroanatomy defective,large body,oxidative stress response defective,decreased cell death,somatic clone	egg,chorion55B,dorsal appendage,chorionGR1,chorionEQ1,wing vein L4,wing vein L5,anterior crossvein,eye,ommatidium,adult abdominal segment,tergite,chorion | maternal effect, with CblF165,maternal effect,wing vein,ectopic,wing,neuron,cephalopharyngeal skeleton,embryonic/first instar larval cuticle,photoreceptor cell,photoreceptor cell R7,somatic clone,chorion | maternal effect | somatic clone,embry…	Cbl
light blue	1	FBgn0003392	shi	shibire	http://flybase.net/reports/FBgn0003392.html	0046667=compound eye retinal cell programmed cell death, 0035152=regulation of tube architecture, open tracheal system, 0034334=adherens junction maintenance, 0007017=microtubule-based process, 0007435=salivary gland morphogenesis, 0030866=cortical actin cytoskeleton organization, 0001661=conditioned taste aversion, 0009408=response to heat, 0032956=regulation of actin cytoskeleton organization, …	0045202=synapse, 0005875=microtubule associated complex, 0070864=sperm individualization complex, 0005886=plasma membrane	0005525=GTP binding, 0003777=microtubule motor activity, 0008017=microtubule binding, 0003779=actin binding, 0003924=GTPase activity	visible,somatic clone,paralytic,heat sensitive,phototaxis defective,locomotor behavior defective,smell perception defective,neuroanatomy defective,lethal,some die during immature adult stage,recessive,locomotor rhythm defective,neoplasia,neurophysiology defective,heat stress response defective,visual behavior defective,temperature conditional,endocytosis defective,lethal - all die before end of e…	eye,somatic clone,eye disc,wing hair,supernumerary,heat sensitive,ensheathing neuropil associated glial cell,glial cell,synapse,embryonic ventral epidermis,embryonic epidermis,photoreceptor cell & synaptic vesicle,embryo,apical plasma membrane | heat sensitive,coated pit,synaptic vesicle | heat sensitive,synapse | heat sensitive,oocyte,endosome,retina,garland cell & endosome,mesothoracic tarsal b…	shi
light blue	1	FBgn0004456	mew	multiple edematous wings	http://flybase.net/reports/FBgn0004456.html	0007414=axonal defasciculation, 0048567=ectodermal digestive tract morphogenesis, 0035160=maintenance of epithelial integrity, open tracheal system, 0007475=apposition of dorsal and ventral imaginal disc-derived wing surfaces, 0007424=open tracheal system development, 0007608=sensory perception of smell, 0007432=salivary gland boundary specification, 0007160=cell-matrix adhesion, 0007435=salivary…	0008305=integrin complex	0050839=cell adhesion molecule binding, 0004872=receptor activity	viable,fertile,lethal,recessive,lethal - all die before end of larval stage,some die during larval stage,partially lethal - majority die,male,female,neuroanatomy defective,somatic clone,visible,heat sensitive	presumptive embryonic salivary gland,retina,somatic clone,wing,presumptive embryonic/larval digestive system,extended germ band embryo,midgut constriction,embryonic/larval midgut,fascicle,embryonic/larval visceral branch,presumptive embryonic/larval peripheral nervous system,presumptive embryonic/larval central nervous system,intersegmental nerve,segmental nerve,muscle attachment site,anterior mi…	mew
light blue	1	FBgn0026379	Pten	Pten	http://flybase.net/reports/FBgn0026379.html	0030336=negative regulation of cell migration, 0051895=negative regulation of focal adhesion assembly, 0035206=regulation of hemocyte proliferation, 0008283=cell proliferation, 0042052=rhabdomere development, 0046856=phosphatidylinositol dephosphorylation, 0006470=protein dephosphorylation, 0042594=response to starvation, 0040015=negative regulation of multicellular organism growth, 0030036=actin…		0016314=phosphatidylinositol-3,4,5-trisphosphate 3-phosphatase activity, 0004725=protein tyrosine phosphatase activity, 0051800=phosphatidylinositol-3,4-bisphosphate 3-phosphatase activity, 0000287=magnesium ion binding, 0004722=protein serine/threonine phosphatase activity, 0003779=actin binding, 0004721=phosphoprotein phosphatase activity, 0008138=protein tyrosine/serine/threonine phosphatase a…	visible,increased cell size,somatic clone,increased cell number,size defective,dominant,neurophysiology defective,neuroanatomy defective,wild-type,lethal,recessive,hyperplasia,lethal - all die before end of larval stage,some die during third instar larval stage,viable,large body,stress response defective,planar polarity defective,cell autonomous,some die during larval stage,decreased cell number,…	eye,ommatidium,egg,germline clone,maternal effect,pole cell,cleavage stage embryo,blastoderm embryo,gastrula embryo,nurse cell & actin cytoskeleton | germ-line clone,nurse cell,nurse cell & nucleus | germ-line clone,somatic clone,eye photoreceptor cell,interommatidial bristle,wing margin bristle,eye disc,wing,NMJ bouton,photoreceptor cell,cell autonomous,rhabdomere | cell autonomous | somatic clo…	Pten
light blue	1	FBgn0003380	Sh	Shaker	http://flybase.net/reports/FBgn0003380.html	0008345=larval locomotory behavior, 0051260=protein homooligomerization, 0048047=mating behavior, sex discrimination, 0007611=learning or memory, 0001508=regulation of action potential, 0007637=proboscis extension reflex, 0060025=regulation of synaptic activity, 0006813=potassium ion transport, 0055085=transmembrane transport, 0050909=sensory perception of taste, 0048675=axon extension, 0030431=s…	0016021=integral to membrane, 0008076=voltage-gated potassium channel complex	0022843=voltage-gated cation channel activity, 0005249=voltage-gated potassium channel activity, 0005251=delayed rectifier potassium channel activity	courtship behavior defective,viable,fertile,behavior defective,dominant,uncoordinated,short lived,neurophysiology defective,locomotor behavior defective,hyperactive,chemical sensitive,lethal,recessive,taste perception defective,smell perception defective,visible,chemical resistant,male,chemosensitive behavior defective,RU486 conditional,visual behavior defective,cold sensitive,body color defectiv…	axon & motor neuron | conditional ts,giant fiber neuron,neuromuscular junction,synapse,end plate,photoreceptor cell,muscle fiber,wing,adult thorax,leg,embryonic/larval neuromuscular junction,photoreceptor,presumptive embryonic/larval muscle system,embryonic/larval neuron,motor neuron,eye,adult cuticle,larval head,cold sensitive,abdomen | adult stage A1,RU486 conditional	Sh
light blue	3	FBgn0003256	rl	rolled	http://flybase.net/reports/FBgn0003256.html	0016242=negative regulation of macroautophagy, 0007507=heart development, 0046534=positive regulation of photoreceptor cell differentiation, 0006974=response to DNA damage stimulus, 0007476=imaginal disc-derived wing morphogenesis, 0007173=epidermal growth factor receptor signaling pathway, 0071276=cellular response to cadmium ion, 0007169=transmembrane receptor protein tyrosine kinase signaling …	0005737=cytoplasm, 0005634=nucleus, 0030054=cell junction	0004705=JUN kinase activity, 0005524=ATP binding, 0004674=protein serine/threonine kinase activity, 0019901=protein kinase binding, 0004707=MAP kinase activity, 0008134=transcription factor binding	visible,developmental rate defective,large body,viable,lethal,recessive,mitotic cell cycle defective,female sterile,dominant,partially,lethal - all die before end of larval stage,some die during larval stage,visual behavior defective,maternal effect,neuroanatomy defective,neurophysiology defective,chemical sensitive,radiation sensitive,lethal - all die before end of pupal stage,some die during pu…	eye,glial cell,trichogen cell,mesothoracic tergum,wing,wing vein,photoreceptor cell R7,supernumerary,ectopic,ommatidium,macrochaeta,midline glial cell,eye photoreceptor cell,embryonic abdominal segment,photoreceptor cell,imaginal disc,pigment cell,denticle belt,maternal effect,embryonic abdominal segment 1,embryonic abdominal segment 2,embryonic abdominal segment 3,embryonic abdominal segment 4,e…	rl
light blue	2	FBgn0003218	rdgB	retinal degeneration B	http://flybase.net/reports/FBgn0003218.html	0045494=photoreceptor cell maintenance, 0007608=sensory perception of smell, 0016056=rhodopsin mediated signaling pathway, 0007601=visual perception, 0046488=phosphatidylinositol metabolic process, 0007602=phototransduction, 0006810=transport, 0016059=deactivation of rhodopsin mediated signaling	0005886=plasma membrane, 0016029=subrhabdomeral cisterna, 0005622=intracellular, 0016021=integral to membrane, 0005887=integral to plasma membrane	0005388=calcium-transporting ATPase activity, 0008525=phosphatidylcholine transporter activity, 0046872=metal ion binding, 0008526=phosphatidylinositol transporter activity, 0005509=calcium ion binding, 0035091=phosphatidylinositol binding	smell perception defective,recessive,behavior defective,neuroanatomy defective,visual behavior defective,neurophysiology defective,viable,dominant	eye photoreceptor cell,ommatidium,retina,rhabdomere R1,rhabdomere R2,rhabdomere R3,rhabdomere R4,rhabdomere R5,rhabdomere R6,glial cell,photoreceptor cell R1,photoreceptor cell R2,photoreceptor cell R3,photoreceptor cell R4,photoreceptor cell R5,photoreceptor cell R6,photoreceptor cell,rhabdomere,cell autonomous,somatic clone,lamina,maxillary palpus,photoreceptor cell R8,photoreceptor cell R7,oce…	rdgB
light blue	1	FBgn0000273	Pka-C1	cAMP-dependent protein kinase 1	http://flybase.net/reports/FBgn0000273.html	0007228=positive regulation of hh target transcription factor activity, 0045879=negative regulation of smoothened signaling pathway, 0007476=imaginal disc-derived wing morphogenesis, 0007611=learning or memory, 0007622=rhythmic behavior, 0008355=olfactory learning, 0007615=anesthesia-resistant memory, 0007480=imaginal disc-derived leg morphogenesis, 0007448=anterior/posterior pattern specificatio…	0005886=plasma membrane, 0005952=cAMP-dependent protein kinase complex	0005524=ATP binding, 0004674=protein serine/threonine kinase activity, 0004691=cAMP-dependent protein kinase activity, 0005515=protein binding	lethal,locomotor rhythm defective,viable,visible,recessive,circadian rhythm defective,behavior defective,thermotaxis behavior defective,planar polarity defective,somatic clone,female sterile,partially lethal - majority die,cell non-autonomous,wild-type,chemical sensitive,dominant,memory defective,lethal - all die before end of embryonic stage,germline clone,some die during embryonic stage,cold se…	wing,anterior compartment,scutum,leg,Malpighian tubule,eye disc,somatic clone,eye equator,ectopic,ommatidium,morphogenetic furrow,egg,eye,eye-antennal disc,cell non-autonomous,follicle cell,border follicle cell,polar follicle cell,egg chamber,germline clone,nurse cell,oocyte,germline cell,oocyte & microtubule | germ-line clone,microtubule organizing center | germline clone,sex comb,haltere,antenn…	Pka-C1
light blue	1	FBgn0002921	AtpŒ±	Na pump Œ± subunit	http://flybase.net/reports/FBgn0002921.html	0015672=monovalent inorganic cation transport, 0007626=locomotory behavior, 0007630=jump response, 0001894=tissue homeostasis, 0050905=neuromuscular process, 0009612=response to mechanical stimulus, 0006754=ATP biosynthetic process, 0019991=septate junction assembly, 0008340=determination of adult lifespan, 0035152=regulation of tube architecture, open tracheal system, 0008344=adult locomotory be…	0005886=plasma membrane, 0005890=sodium:potassium-exchanging ATPase complex, 0016323=basolateral plasma membrane, 0005918=septate junction, 0005634=nucleus	0005391=sodium:potassium-exchanging ATPase activity, 0005524=ATP binding, 0046872=metal ion binding, 0008324=cation transmembrane transporter activity	lethal,bang sensitive,dominant,locomotor behavior defective,partially lethal - majority die,neuroanatomy defective,viable,heat sensitive,long lived,short lived,locomotor rhythm defective,fertile,recessive,lethal - all die before end of embryonic stage,some die during embryonic stage,paralytic,neurophysiology defective,chemical sensitive,hypoactive,conditional,lethal - all die before end of pupal …	adult brain,flight muscle,neuromuscular junction,NMJ bouton,supernumerary,embryonic/first instar larval cuticle,segment,embryonic segment,septate junction,presumptive embryonic/larval tracheal system,ganglionic branch primordium,dorsal trunk primordium,dorsal medial muscle,thoracico-abdominal ganglion,embryonic/larval dorsal trunk,embryonic/larval ganglionic branch,presumptive embryonic salivary …	AtpŒ±
light blue	1	FBgn0000635	Fas2	Fasciclin 2	http://flybase.net/reports/FBgn0000635.html	0035159=regulation of tube length, open tracheal system, 0007528=neuromuscular junction development, 0008038=neuron recognition, 0048803=imaginal disc-derived male genitalia morphogenesis, 0007156=homophilic cell adhesion, 0035158=regulation of tube diameter, open tracheal system, 0007413=axonal fasciculation, 0008355=olfactory learning, 0001746=Bolwig's organ morphogenesis, 0007614=short-term me…	0005737=cytoplasm, 0097482=muscle cell postsynaptic density, 0042995=cell projection, 0045211=postsynaptic membrane, 0042734=presynaptic membrane, 0048786=presynaptic active zone, 0031594=neuromuscular junction, 0030424=axon, 0036062=presynaptic periactive zone, 0005886=plasma membrane, 0016021=integral to membrane	0005515=protein binding	viable,lethal - all die before end of pupal stage,some die during pupal stage,partially lethal - majority die,male,female,lethal,lethal - all die before end of P-stage,some die during pharate adult stage,male sterile,visible,neuroanatomy defective,poor,fertile,recessive,wild-type,partially,cold sensitive,dominant,neurophysiology defective,learning defective,memory defective,lethal - all die befor…	wing,chaeta,ejaculatory duct,male genitalia,embryonic/larval corpus allatum,intersegmental nerve,anterior fascicle & synapse,anterior fascicle & synapse | supernumerary,eye-antennal disc,anterior crossvein,eye,NMJ bouton | third instar larval stage,indirect flight muscle motor neuron MN5,neuromuscular junction,mechanosensory neuron,eye photoreceptor cell,cone cell,ommatidium,NMJ bouton,synapse,MP…	Fas2
red	4	FBgn0004177	mts	microtubule star	http://flybase.net/reports/FBgn0004177.html	0060070=canonical Wnt receptor signaling pathway, 0006909=phagocytosis, 0007051=spindle organization, 0007059=chromosome segregation, 0008360=regulation of cell shape, 0051298=centrosome duplication, 0051297=centrosome organization, 0048477=oogenesis, 0007098=centrosome cycle, 0007067=mitosis, 0007465=R7 cell fate commitment, 0045880=positive regulation of smoothened signaling pathway, 0090162=es…	0000159=protein phosphatase type 2A complex, 0005737=cytoplasm, 0005814=centriole	0004722=protein serine/threonine phosphatase activity, 0019208=phosphatase regulator activity	visible,viable,fertile,lethal,recessive,lethal - all die before end of embryonic stage,some die during embryonic stage,mitotic cell cycle defective,neuroanatomy defective,planar polarity defective,locomotor rhythm defective,increased cell number,lethal - all die before end of pupal stage,some die during pupal stage,somatic clone	eye,embryonic/larval hemocyte | third instar larval stage,neuroblast,supernumerary,embryonic/larval brain,wing hair,microtubule & neuromuscular junction | larval stageelav.PLu,bouton & neuromuscular junction | larval stageelav.PLu,embryonic/larval neuroblast,wing margin,type II neuroblast,somatic clone	mts
red	1	FBgn0029761	SK	small conductance calcium-activated potassium channel	http://flybase.net/reports/FBgn0029761.html	0006813=potassium ion transport, 0016057=regulation of membrane potential in photoreceptor cell	0016021=integral to membrane	0015269=calcium-activated potassium channel activity, 0009881=photoreceptor activity, 0005516=calmodulin binding, 0016286=small conductance calcium-activated potassium channel activity	viable,fertile,neurophysiology defective	photoreceptor cell	SK
yellow	1	FBgn0028857	CG12448		http://flybase.net/reports/FBgn0028857.html			0032027=myosin light chain binding	viable		CG12448
yellow	1	FBgn0035953	CG5087		http://flybase.net/reports/FBgn0035953.html	0042787=protein ubiquitination involved in ubiquitin-dependent protein catabolic process	0005737=cytoplasm, 0005634=nucleus	0004842=ubiquitin-protein ligase activity	viable		CG5087
yellow	1	FBgn0010265	RpS13	Ribosomal protein S13	http://flybase.net/reports/FBgn0010265.html	0000022=mitotic spindle elongation, 0006412=translation, 0007052=mitotic spindle organization	0005737=cytoplasm, 0005840=ribosome, 0005730=nucleolus, 0000228=nuclear chromosome, 0022627=cytosolic small ribosomal subunit	0003735=structural constituent of ribosome	developmental rate defective,lethal,recessive,visible,Minute,dominant,size defective,lethal - all die before end of pupal stage,some die during pupal stage	prothoracic gland,macrochaeta,scutellar bristle,adult heart	RpS13
yellow	1	FBgn0086690	cp309	cp309	http://flybase.net/reports/FBgn0086690.html	0051297=centrosome organization, 0048598=embryonic morphogenesis, 0007605=sensory perception of sound, 0007020=microtubule nucleation, 0001539=ciliary or bacterial-type flagellar motility	0005814=centriole, 0005813=centrosome		viable,uncoordinated,lethal,recessive,maternal effect,poor,auditory perception defective,visible,body color defective,partially lethal - majority die,some die during pupal stage	centrosome & larval brain,primary spermatocyte & centriole,primary spermatocyte & spindle,primary spermatocyte & nucleus,embryonic head & embryonic/first instar larval cuticle | maternal effect,antennal sense organ & chordotonal organ,trichogen cell,mesothoracic tergum,wing	cp309
yellow	1	FBgn0027052	CHIP	CHIP	http://flybase.net/reports/FBgn0027052.html	0016567=protein ubiquitination	0000151=ubiquitin ligase complex, 0030018=Z disc	0004842=ubiquitin-protein ligase activity	viable		CHIP
yellow	2	FBgn0020235	ATPsyn-gamma	ATP synthase-Œ≥ chain	http://flybase.net/reports/FBgn0020235.html	0006909=phagocytosis, 0015986=ATP synthesis coupled proton transport, 0015992=proton transport	0005811=lipid particle, 0000275=mitochondrial proton-transporting ATP synthase complex, catalytic core F(1)	0046961=proton-transporting ATPase activity, rotational mechanism, 0046933=proton-transporting ATP synthase activity, rotational mechanism, 0008553=hydrogen-exporting ATPase activity, phosphorylative mechanism	visible,partially lethal - majority die,some die during pupal stage	mesothoracic tergum	ATPsyn-gamma
yellow	1	FBgn0036918	CG7770		http://flybase.net/reports/FBgn0036918.html	0006458='de novo' protein folding, 0006457=protein folding, 0022008=neurogenesis	0016272=prefoldin complex	0051082=unfolded protein binding, 0051087=chaperone binding	lethal,neuroanatomy defective	ganglion mother cell	CG7770
yellow	2	FBgn0030364	CG15735		http://flybase.net/reports/FBgn0030364.html				viable		CG15735
yellow	1	FBgn0038976	CG7048		http://flybase.net/reports/FBgn0038976.html	0006457=protein folding	0016272=prefoldin complex	0051082=unfolded protein binding	lethal,viable,visible	embryonic/larval brain,trichogen cell	CG7048
yellow	1	FBgn0250814	CG4169		http://flybase.net/reports/FBgn0250814.html	0006122=mitochondrial electron transport, ubiquinol to cytochrome c	0005811=lipid particle, 0005739=mitochondrion, 0005875=microtubule associated complex, 0005750=mitochondrial respiratory chain complex III	0008121=ubiquinol-cytochrome-c reductase activity, 0046872=metal ion binding	lethal,visible,partially lethal - majority die,some die during pupal stage	embryonic/larval brain,trichogen cell,mesothoracic tergum	CG4169
yellow	3	FBgn0000579	Eno	Enolase	http://flybase.net/reports/FBgn0000579.html	0006096=glycolysis	0005811=lipid particle, 0000015=phosphopyruvate hydratase complex	0004634=phosphopyruvate hydratase activity, 0000287=magnesium ion binding	lethal,viable,fertile		Eno
yellow	1	FBgn0263603	Zn72D	Zinc-finger protein at 72D	http://flybase.net/reports/FBgn0263603.html	0006909=phagocytosis, 0000398=mRNA splicing, via spliceosome	0071013=catalytic step 2 spliceosome, 0071011=precatalytic spliceosome	0008270=zinc ion binding, 0003729=mRNA binding	lethal - all die before end of P-stage,recessive,some die during P-stage,lethal,lethal - all die before end of pupal stage,some die during pupal stage,viable,visible,partially lethal - majority die,female sterile,female semi-sterile	trichogen cell	Zn72D
yellow	1	FBgn0038426	mRpS33	mitochondrial ribosomal protein S33	http://flybase.net/reports/FBgn0038426.html	0006412=translation	0005763=mitochondrial small ribosomal subunit	0003735=structural constituent of ribosome	size defective,viable,visible	adult heart,trichogen cell	mRpS33
yellow	2	FBgn0031883	CG11266		http://flybase.net/reports/FBgn0031883.html	0008380=RNA splicing, 0000381=regulation of alternative mRNA splicing, via spliceosome, 0000398=mRNA splicing, via spliceosome	0071013=catalytic step 2 spliceosome, 0005681=spliceosomal complex, 0005634=nucleus, 0071011=precatalytic spliceosome	0003723=RNA binding, 0003729=mRNA binding, 0000166=nucleotide binding	viable,visible	trichogen cell	CG11266
yellow	1	FBgn0030354	Upf1	Upf1	http://flybase.net/reports/FBgn0030354.html	0071456=cellular response to hypoxia, 2000624=positive regulation of nuclear-transcribed mRNA catabolic process, nonsense-mediated decay, 0000184=nuclear-transcribed mRNA catabolic process, nonsense-mediated decay, 0035195=gene silencing by miRNA, 0016246=RNA interference	0035145=exon-exon junction complex, 0005737=cytoplasm	0004386=helicase activity, 0003677=DNA binding, 0005524=ATP binding, 0008270=zinc ion binding	lethal - all die before end of larval stage,lethal,mitotic cell cycle defective,germline clone,lethal - all die before end of second instar larval stage,male limited,some die during second instar larval stage,some die during third instar larval stage	adult tracheal system,somatic clone,eye,dorsal appendage,germline clone,follicle cell	Upf1
yellow	2	FBgn0051363	Jupiter	Jupiter	http://flybase.net/reports/FBgn0051363.html	0031116=positive regulation of microtubule polymerization	0005875=microtubule associated complex, 0005634=nucleus, 0015630=microtubule cytoskeleton, 0005829=cytosol	0046872=metal ion binding, 0008017=microtubule binding, 0005200=structural constituent of cytoskeleton, 0003676=nucleic acid binding	viable,fertile,visible,partially lethal - majority die,some die during pupal stage	trichogen cell	Jupiter
yellow	1	FBgn0001216	Hsc70-1	Heat shock protein cognate 1	http://flybase.net/reports/FBgn0001216.html	0006457=protein folding, 0009408=response to heat	0005875=microtubule associated complex, 0005739=mitochondrion, 0005811=lipid particle	0016887=ATPase activity, 0051082=unfolded protein binding	visible,partially lethal - majority die,some die during pupal stage	trichogen cell	Hsc70-1
yellow	1	FBgn0265298	SC35		http://flybase.net/reports/FBgn0265298.html	0000381=regulation of alternative mRNA splicing, via spliceosome, 0000398=mRNA splicing, via spliceosome, 0006376=mRNA splice site selection	0005634=nucleus, 0005681=spliceosomal complex, 0016607=nuclear speck, 0000785=chromatin, 0035062=omega speckle	0003676=nucleic acid binding, 0003729=mRNA binding, 0000166=nucleotide binding, 0005515=protein binding	viable,fertile		SC35
yellow	2	FBgn0264492	CkIIalpha	casein kinase IIŒ±	http://flybase.net/reports/FBgn0264492.html	0048749=compound eye development, 0016055=Wnt receptor signaling pathway, 0045475=locomotor rhythm, 0006468=protein phosphorylation, 0007067=mitosis, 0045880=positive regulation of smoothened signaling pathway, 0007228=positive regulation of hh target transcription factor activity, 0046331=lateral inhibition, 0007411=axon guidance, 0007623=circadian rhythm, 0031647=regulation of protein stability…	0005634=nucleus, 0005956=protein kinase CK2 complex, 0005829=cytosol, 0005737=cytoplasm	0004674=protein serine/threonine kinase activity, 0004672=protein kinase activity, 0005524=ATP binding, 0005515=protein binding	locomotor rhythm defective,neuroanatomy defective,somatic clone,lethal,recessive,dominant,lethal - all die before end of larval stage,some die during larval stage,heat sensitive,circadian rhythm defective,partially lethal - majority die	eye,interommatidial bristle,ommatidium,trichogen cell,macrochaeta,scutellar bristle,supernumerary,heat sensitive,microchaeta,photoreceptor cell R8,mesothoracic bristle	CkIIalpha
yellow	1	FBgn0000100	RpLP0	Ribosomal protein LP0	http://flybase.net/reports/FBgn0000100.html	0042254=ribosome biogenesis, 0006281=DNA repair, 0006412=translation, 0006414=translational elongation	0005840=ribosome, 0022625=cytosolic large ribosomal subunit, 0005737=cytoplasm, 0005634=nucleus	0003735=structural constituent of ribosome, 0003906=DNA-(apurinic or apyrimidinic site) lyase activity	lethal,recessive,suppressor of variegation,dominant,non-suppressor of variegation,wild-type		RpLP0
yellow	1	FBgn0036999	isoQC	iso Glutaminyl cyclase	http://flybase.net/reports/FBgn0036999.html	0017186=peptidyl-pyroglutamic acid biosynthetic process, using glutaminyl-peptide cyclotransferase, 0006508=proteolysis	0005739=mitochondrion, 0005576=extracellular region	0016603=glutaminyl-peptide cyclotransferase activity, 0008233=peptidase activity			isoQC
yellow	1	FBgn0058045	CG40045		http://flybase.net/reports/FBgn0058045.html			0016881=acid-amino acid ligase activity			CG40045
yellow	2	FBgn0250789	alpha-Spec	Œ± Spectrin	http://flybase.net/reports/FBgn0250789.html	0045478=fusome organization, 0042062=long-term strengthening of neuromuscular junction, 0048790=maintenance of presynaptic active zone structure, 0016199=axon midline choice point recognition, 0008360=regulation of cell shape, 0007308=oocyte construction, 0002168=instar larval development, 0030707=ovarian follicle cell development, 0030721=spectrosome organization, 0007010=cytoskeleton organizati…	0005794=Golgi apparatus, 0005938=cell cortex, 0005886=plasma membrane, 0008091=spectrin, 0031594=neuromuscular junction, 0045169=fusome, 0005856=cytoskeleton, 0016323=basolateral plasma membrane, 0045170=spectrosome, 0005811=lipid particle	0008017=microtubule binding, 0005516=calmodulin binding, 0008092=cytoskeletal protein binding, 0003779=actin binding, 0005509=calcium ion binding	lethal,recessive,neuroanatomy defective,female sterile,somatic clone,mitotic cell cycle defective,hypoactive,neurophysiology defective,lethal - all die before end of larval stage,some die during larval stage,some die during third instar larval stage,lethal - all die before end of first instar larval stage,some die during first instar larval stage,viable	embryonic/larval neuromuscular junction,follicle cell,somatic clone,germline cyst,germline clone,oocyte,nurse cell,mid embryonic/larval midgut,ovariole,egg chamber,oocyte nucleus,cystocyte,brush border & larval midgut & embryo,cuprophilic cell,midgut interstitial cell,synapse,medial longitudinal fascicle,ectopic,gastric caecum,bouton,postsynaptic membrane,microtubule cytoskeleton & nerve terminal…	alpha-Spec
yellow	1	FBgn0032053	mRpL51	mitochondrial ribosomal protein L51	http://flybase.net/reports/FBgn0032053.html	0006412=translation	0005762=mitochondrial large ribosomal subunit	0003735=structural constituent of ribosome	viable,visible	trichogen cell	mRpL51
yellow	1	FBgn0037011	CG4858		http://flybase.net/reports/FBgn0037011.html			0005524=ATP binding, 0000166=nucleotide binding	viable		CG4858
yellow	1	FBgn0025582	Int6	Int6 homologue	http://flybase.net/reports/FBgn0025582.html	0006413=translational initiation, 0051726=regulation of cell cycle, 0048812=neuron projection morphogenesis, 0006909=phagocytosis	0005852=eukaryotic translation initiation factor 3 complex, 0005829=cytosol, 0043231=intracellular membrane-bounded organelle	0003743=translation initiation factor activity	lethal,recessive,developmental rate defective,lethal - all die before end of first instar larval stage,some die during first instar larval stage,decreased cell number,somatic clone,lethal - all die before end of pupal stage,some die during pupal stage	female germline cell,germline clone,eye disc,somatic clone,wing disc,embryonic/larval brain	Int6
yellow	1	FBgn0038319	mRpL9	mitochondrial ribosomal protein L9	http://flybase.net/reports/FBgn0038319.html	0006412=translation	0005762=mitochondrial large ribosomal subunit	0003735=structural constituent of ribosome	viable,fertile,visible,planar polarity defective	trichogen cell,tormogen cell	mRpL9
yellow	1	FBgn0085192	CG34163		http://flybase.net/reports/FBgn0085192.html						CG34163
yellow	1	FBgn0037328	RpL35A	Ribosomal protein L35A	http://flybase.net/reports/FBgn0037328.html	0006412=translation	0022625=cytosolic large ribosomal subunit, 0005840=ribosome	0003735=structural constituent of ribosome	lethal		RpL35A
yellow	1	FBgn0000711	flw	flapwing	http://flybase.net/reports/FBgn0000711.html	0046329=negative regulation of JNK cascade, 0007059=chromosome segregation, 0006470=protein dephosphorylation, 0007476=imaginal disc-derived wing morphogenesis, 0007301=female germline ring canal formation, 0007300=ovarian nurse cell to oocyte transport, 0007155=cell adhesion, 0031991=regulation of actomyosin contractile ring contraction, 0016203=muscle attachment, 0002168=instar larval developme…	0000164=protein phosphatase type 1 complex	0017018=myosin phosphatase activity, 0004722=protein serine/threonine phosphatase activity	increased cell number,recessive,somatic clone,cell polarity defective,lethal - all die before end of larval stage,some die during larval stage,partially lethal - majority die,male,female,lethal,lethal - all die before end of pupal stage,wild-type,flightless,dominant,viable,visible,cell shape defective,locomotor behavior defective,partially lethal - majority live,mitotic cell cycle defective,major…	nurse cell ring canal,germline clone,oocyte,somatic clone,follicle cell,posterior,egg,maternal effect,wing,dorsal medial muscle,lateral oblique dorsal muscle,tergosternal muscle,coxal tergal remotor muscle,myofibril,Z disc,indirect flight muscle,adult cuticle & adult thorax,epithelium,egg chamber,actin cytoskeleton,mesothoracic extracoxal depressor muscle 66,embryonic/larval muscle system,posteri…	flw
yellow	1	FBgn0037899	RpL24-like	Ribosomal protein L24-like	http://flybase.net/reports/FBgn0037899.html	0042254=ribosome biogenesis, 0006412=translation	0022625=cytosolic large ribosomal subunit	0003735=structural constituent of ribosome			RpL24-like
yellow	1	FBgn0033039	Gp210	Gp210 ortholog (H. sapiens)	http://flybase.net/reports/FBgn0033039.html	0007611=learning or memory, 0006606=protein import into nucleus, 0008355=olfactory learning, 0006999=nuclear pore organization	0016021=integral to membrane, 0070762=nuclear pore transmembrane ring, 0044611=nuclear pore inner ring, 0044615=nuclear pore nuclear basket		memory defective,viable,fertile		Gp210
yellow	1	FBgn0261278	grp	grapes	http://flybase.net/reports/FBgn0261278.html	0042060=wound healing, 0009314=response to radiation, 0016321=female meiosis chromosome segregation, 0007444=imaginal disc development, 0007049=cell cycle, 0007349=cellularization, 0033314=mitotic DNA replication checkpoint, 0051299=centrosome separation, 0007095=mitotic G2 DNA damage checkpoint, 0001700=embryonic development via the syncytial blastoderm, 0051225=spindle assembly, 0030162=regulat…	0005634=nucleus	0005524=ATP binding, 0004672=protein kinase activity, 0004674=protein serine/threonine kinase activity	viable,partially lethal - majority die,fertile,visible,lethal,maternal effect,recessive,mitotic cell cycle defective,female sterile,radiation sensitive,lethal - all die before end of embryonic stage,some die during embryonic stage,chemical sensitive,radiation resistant,decreased cell death,cell cycle defective,non-rescuable maternal effect	embryonic/larval hemocyte | third instar larval stage,macrochaeta,trichogen cell,tormogen cell,adult abdomen & macrochaeta-537.4,cycle 11 embryo,cycle 12 embryo,cycle 13 embryo,mitosis & nuclear chromosome,maternal effect,cycle 14 embryo,mitotic cell cycle | embryonic stage,spindle | embryonic stage 4,anaphase & centrosome & syncytial blastoderm embryo,mitotic telophase | maternal effect,mitotic …	grp
yellow	2	FBgn0035720	CG10077		http://flybase.net/reports/FBgn0035720.html		0005875=microtubule associated complex	0005524=ATP binding, 0008026=ATP-dependent helicase activity, 0003724=RNA helicase activity, 0003676=nucleic acid binding	viable,fertile		CG10077
yellow	1	FBgn0013275	Hsp70Aa	Heat-shock-protein-70Aa	http://flybase.net/reports/FBgn0013275.html	0035080=heat shock-mediated polytene chromosome puffing, 0001666=response to hypoxia, 0009408=response to heat	0005875=microtubule associated complex		lethal,viable,fertile		Hsp70Aa
yellow	1	FBgn0038826	Syp	Syncrip	http://flybase.net/reports/FBgn0038826.html	0000398=mRNA splicing, via spliceosome, 0046843=dorsal appendage formation, 0007310=oocyte dorsal/ventral axis specification, 0022008=neurogenesis, 0046011=regulation of oskar mRNA translation	0035770=ribonucleoprotein granule, 0071011=precatalytic spliceosome	0003729=mRNA binding, 0000166=nucleotide binding	lethal,recessive,neuroanatomy defective,visible,partially lethal - majority die,some die during pupal stage,viable,fertile	dorsal appendage,germline clone,egg,pole cell,ganglion mother cell,trichogen cell,mesothoracic tergum	Syp
yellow	1	FBgn0033208	mRpL52	mitochondrial ribosomal protein L52	http://flybase.net/reports/FBgn0033208.html	0006412=translation	0005762=mitochondrial large ribosomal subunit	0003735=structural constituent of ribosome	viable,visible	trichogen cell	mRpL52
yellow	1	FBgn0011227	ox	oxen	http://flybase.net/reports/FBgn0011227.html	0007286=spermatid development, 0006122=mitochondrial electron transport, ubiquinol to cytochrome c	0005750=mitochondrial respiratory chain complex III	0008121=ubiquinol-cytochrome-c reductase activity	viable,fertile,male sterile,recessive,partially lethal - majority die,wild-type,lethal,cell lethal,somatic clone,visible,some die during pupal stage	oocyte,germline clone,trichogen cell	ox
yellow	1	FBgn0033608	CG13220		http://flybase.net/reports/FBgn0033608.html						CG13220
yellow	1	FBgn0033902	Tango7	Transport and Golgi organization 7	http://flybase.net/reports/FBgn0033902.html	2001233=regulation of apoptotic signaling pathway, 2001272=positive regulation of cysteine-type endopeptidase activity involved in execution phase of apoptosis, 0007291=sperm individualization, 0007030=Golgi organization, 0048812=neuron projection morphogenesis, 0009306=protein secretion	0070865=investment cone, 0005829=cytosol, 0005852=eukaryotic translation initiation factor 3 complex, 0005875=microtubule associated complex, 0005794=Golgi apparatus	0003824=catalytic activity, 0003743=translation initiation factor activity	viable,male sterile,visible,partially lethal - majority live,short lived,lethal - all die before end of first instar larval stage	wing,cystic bulge,investment cone	Tango7
yellow	1	FBgn0003721	Tm1	Tropomyosin 1	http://flybase.net/reports/FBgn0003721.html	0007315=pole plasm assembly, 0048477=oogenesis, 0006936=muscle contraction, 0045451=pole plasm oskar mRNA localization, 0048813=dendrite morphogenesis, 0010591=regulation of lamellipodium assembly	0016529=sarcoplasmic reticulum, 0031941=filamentous actin, 0005862=muscle thin filament tropomyosin, 0030017=sarcomere, 0070865=investment cone	0051015=actin filament binding, 0003779=actin binding	lethal - all die before end of embryonic stage,recessive,some die during embryonic stage,lethal,viable,neuroanatomy defective,behavior defective,lethal - all die before end of larval stage,some die during larval stage,sterile,germline clone,maternal effect,grandchildless,visible,partially lethal - majority die,some die during pupal stage	border follicle cell,somatic clone,nucleus | embryonic stage 4,chromosome | embryonic stage,dendritic arborising neuron & dendrite,dorsal multidendritic neuron ddaE & dendrite,dorsal multidendritic neuron ddaC & dendrite | somatic clone,germline cell,maternal effect,embryonic/larval pharynx,pole cell,mesothoracic tergum	Tm1
yellow	1	FBgn0029174	FKBP59	FK506-binding protein FKBP59	http://flybase.net/reports/FBgn0029174.html	0051924=regulation of calcium ion transport, 0050908=detection of light stimulus involved in visual perception, 0006457=protein folding, 0018208=peptidyl-proline modification, 0007422=peripheral nervous system development	0016027=inaD signaling complex	0005515=protein binding, 0003755=peptidyl-prolyl cis-trans isomerase activity, 0005528=FK506 binding	lethal,recessive,lethal - all die before end of embryonic stage,some die during embryonic stage,viable,fertile,partially lethal - majority die	crystal cell,plasmatocyte,presumptive embryonic/larval peripheral nervous system,chordotonal organ,lateral,fascicle	FKBP59
yellow	4	FBgn0019940	Rh6	Rhodopsin 6	http://flybase.net/reports/FBgn0019940.html	0000122=negative regulation of transcription from RNA polymerase II promoter, 0007601=visual perception, 0007602=phototransduction, 0007605=sensory perception of sound, 0007186=G-protein coupled receptor signaling pathway	0016028=rhabdomere, 0016021=integral to membrane	0008020=G-protein coupled photoreceptor activity	auditory perception defective,neurophysiology defective,viable		Rh6
yellow	3	FBgn0028433	Ggamma30A	G protein Œ≥30A	http://flybase.net/reports/FBgn0028433.html	0007602=phototransduction, 0071244=cellular response to carbon dioxide, 0007186=G-protein coupled receptor signaling pathway	0005886=plasma membrane, 0005737=cytoplasm, 0016028=rhabdomere, 0005834=heterotrimeric G-protein complex	0003924=GTPase activity, 0046982=protein heterodimerization activity, 0004871=signal transducer activity	sensory perception defective,viable,fertile,neurophysiology defective	adult olfactory receptor neuron Gr21a/63a	Ggamma30A
yellow	1	FBgn0261261	plx	pollux	http://flybase.net/reports/FBgn0261261.html	0032313=regulation of Rab GTPase activity, 0033627=cell adhesion mediated by integrin	0009986=cell surface	0005178=integrin binding, 0005097=Rab GTPase activator activity	behavior defective,dominant,touch sensitivity defective,lethal - all die before end of larval stage,recessive,some die during larval stage,lethal - all die before end of pupal stage,some die during pupal stage,viable	embryonic/larval tracheal system	plx
yellow	1	FBgn0052677	X11Lbeta	X11LŒ≤	http://flybase.net/reports/FBgn0052677.html			0001540=beta-amyloid binding	visible,partially lethal - majority die,some die during pupal stage,viable	trichogen cell	X11Lbeta
yellow	1	FBgn0085351	inaF-A	inaF-A	http://flybase.net/reports/FBgn0085351.html	0042391=regulation of membrane potential	0016020=membrane	0016247=channel regulator activity			inaF-A
yellow	1	FBgn0026192	par-6	par-6	http://flybase.net/reports/FBgn0026192.html	0045196=establishment or maintenance of neuroblast polarity, 0007416=synapse assembly, 0051491=positive regulation of filopodium assembly, 0016332=establishment or maintenance of polarity of embryonic epithelium, 0060446=branching involved in open tracheal system development, 0008360=regulation of cell shape, 0007309=oocyte axis specification, 0010592=positive regulation of lamellipodium assembly…	0005938=cell cortex, 0016324=apical plasma membrane, 0035003=subapical complex, 0045179=apical cortex	0005515=protein binding	lethal,recessive,wild-type,lethal - all die before end of embryonic stage,some die during embryonic stage,partially lethal - majority die,visible	border follicle cell,border follicle cell & filopodium | ectopicslbo.2.6, upd,terminal tracheal cell,somatic clone,embryonic/larval cuticle,embryonic head,epithelial cell,germline clone,embryonic neuroblast,embryonic/first instar larval cuticle,egg chamber,oocyte,follicle cell,bouton,trichogen cell,mesothoracic tergum	par-6
yellow	2	FBgn0262603	sec8	sec8	http://flybase.net/reports/FBgn0262603.html	0007009=plasma membrane organization, 0000910=cytokinesis, 0007298=border follicle cell migration, 0015031=protein transport, 0016192=vesicle-mediated transport, 0007286=spermatid development, 0007110=meiosis I cytokinesis, 0006904=vesicle docking involved in exocytosis, 0046907=intracellular transport, 0000916=actomyosin contractile ring contraction, 0007269=neurotransmitter secretion, 0016080=s…	0005886=plasma membrane, 0005737=cytoplasm, 0000145=exocyst, 0016028=rhabdomere		meiotic cell cycle defective,male,recessive,cytokinesis defective,mitotic cell cycle defective,neurophysiology defective,lethal,lethal - all die before end of first instar larval stage,some die during first instar larval stage,neuroanatomy defective,lethal - all die before end of pupal stage,some die during pupal stage,wild-type	border follicle cell,spermatid & nucleus | supernumerary,Nebenkern,spindle & meiotic telophase I | male,contractile ring & meiotic telophase I | male,spindle & meiotic telophase II | male,contractile ring & meiotic telophase II | male,spermatid,spermatid cyst,plasma membraneExel6145),synapse & microtubule,NMJ bouton,embryonic/larval neuromuscular junction,neurite	sec8
yellow	1	FBgn0053870	His2B:CG33870	His2B:CG33870	http://flybase.net/reports/FBgn0053870.html	0006333=chromatin assembly or disassembly, 0006334=nucleosome assembly	0000786=nucleosome, 0005634=nucleus	0003677=DNA binding, 0046982=protein heterodimerization activity			His2B:CG33870
yellow	1	FBgn0053872	His2B:CG33872	His2B:CG33872	http://flybase.net/reports/FBgn0053872.html	0006333=chromatin assembly or disassembly, 0006334=nucleosome assembly	0005634=nucleus, 0000786=nucleosome	0003677=DNA binding, 0046982=protein heterodimerization activity			His2B:CG33872
yellow	1	FBgn0053874	His2B:CG33874	His2B:CG33874	http://flybase.net/reports/FBgn0053874.html	0006334=nucleosome assembly, 0006333=chromatin assembly or disassembly	0000786=nucleosome, 0005634=nucleus	0046982=protein heterodimerization activity, 0003677=DNA binding			His2B:CG33874
yellow	1	FBgn0053876	His2B:CG33876	His2B:CG33876	http://flybase.net/reports/FBgn0053876.html	0006333=chromatin assembly or disassembly, 0006334=nucleosome assembly	0005634=nucleus, 0000786=nucleosome	0003677=DNA binding, 0046982=protein heterodimerization activity			His2B:CG33876
yellow	1	FBgn0053878	His2B:CG33878	His2B:CG33878	http://flybase.net/reports/FBgn0053878.html	0006334=nucleosome assembly, 0006333=chromatin assembly or disassembly	0005634=nucleus, 0000786=nucleosome	0046982=protein heterodimerization activity, 0003677=DNA binding			His2B:CG33878
yellow	1	FBgn0053880	His2B:CG33880	His2B:CG33880	http://flybase.net/reports/FBgn0053880.html	0006333=chromatin assembly or disassembly, 0006334=nucleosome assembly	0000786=nucleosome, 0005634=nucleus	0003677=DNA binding, 0046982=protein heterodimerization activity			His2B:CG33880
yellow	1	FBgn0053882	His2B:CG33882	His2B:CG33882	http://flybase.net/reports/FBgn0053882.html	0006333=chromatin assembly or disassembly, 0006334=nucleosome assembly	0000786=nucleosome, 0005634=nucleus	0003677=DNA binding, 0046982=protein heterodimerization activity			His2B:CG33882
yellow	1	FBgn0053884	His2B:CG33884	His2B:CG33884	http://flybase.net/reports/FBgn0053884.html	0006334=nucleosome assembly, 0006333=chromatin assembly or disassembly	0000786=nucleosome, 0005634=nucleus	0046982=protein heterodimerization activity, 0003677=DNA binding			His2B:CG33884
yellow	1	FBgn0053886	His2B:CG33886	His2B:CG33886	http://flybase.net/reports/FBgn0053886.html	0006333=chromatin assembly or disassembly, 0006334=nucleosome assembly	0000786=nucleosome, 0005634=nucleus	0003677=DNA binding, 0046982=protein heterodimerization activity			His2B:CG33886
yellow	1	FBgn0053888	His2B:CG33888	His2B:CG33888	http://flybase.net/reports/FBgn0053888.html	0006333=chromatin assembly or disassembly, 0006334=nucleosome assembly	0000786=nucleosome, 0005634=nucleus	0003677=DNA binding, 0046982=protein heterodimerization activity			His2B:CG33888
yellow	1	FBgn0053890	His2B:CG33890	His2B:CG33890	http://flybase.net/reports/FBgn0053890.html	0006333=chromatin assembly or disassembly, 0006334=nucleosome assembly	0000786=nucleosome, 0005634=nucleus	0003677=DNA binding, 0046982=protein heterodimerization activity			His2B:CG33890
yellow	1	FBgn0053892	His2B:CG33892	His2B:CG33892	http://flybase.net/reports/FBgn0053892.html	0006334=nucleosome assembly, 0006333=chromatin assembly or disassembly	0005634=nucleus, 0000786=nucleosome	0046982=protein heterodimerization activity, 0003677=DNA binding			His2B:CG33892
yellow	1	FBgn0053894	His2B:CG33894	His2B:CG33894	http://flybase.net/reports/FBgn0053894.html	0006334=nucleosome assembly, 0006333=chromatin assembly or disassembly	0005634=nucleus, 0000786=nucleosome	0046982=protein heterodimerization activity, 0003677=DNA binding			His2B:CG33894
yellow	1	FBgn0053896	His2B:CG33896	His2B:CG33896	http://flybase.net/reports/FBgn0053896.html	0006334=nucleosome assembly, 0006333=chromatin assembly or disassembly	0000786=nucleosome, 0005634=nucleus	0046982=protein heterodimerization activity, 0003677=DNA binding			His2B:CG33896
yellow	1	FBgn0053898	His2B:CG33898	His2B:CG33898	http://flybase.net/reports/FBgn0053898.html	0006334=nucleosome assembly, 0006333=chromatin assembly or disassembly	0000786=nucleosome, 0005634=nucleus	0046982=protein heterodimerization activity, 0003677=DNA binding			His2B:CG33898
yellow	1	FBgn0053900	His2B:CG33900	His2B:CG33900	http://flybase.net/reports/FBgn0053900.html	0006334=nucleosome assembly, 0006333=chromatin assembly or disassembly	0000786=nucleosome, 0005634=nucleus	0046982=protein heterodimerization activity, 0003677=DNA binding			His2B:CG33900
yellow	1	FBgn0053902	His2B:CG33902	His2B:CG33902	http://flybase.net/reports/FBgn0053902.html	0006333=chromatin assembly or disassembly, 0006334=nucleosome assembly	0000786=nucleosome, 0005634=nucleus	0003677=DNA binding, 0046982=protein heterodimerization activity			His2B:CG33902
yellow	1	FBgn0053904	His2B:CG33904	His2B:CG33904	http://flybase.net/reports/FBgn0053904.html	0006333=chromatin assembly or disassembly, 0006334=nucleosome assembly	0005634=nucleus, 0000786=nucleosome	0003677=DNA binding, 0046982=protein heterodimerization activity			His2B:CG33904
yellow	1	FBgn0053906	His2B:CG33906	His2B:CG33906	http://flybase.net/reports/FBgn0053906.html	0006333=chromatin assembly or disassembly, 0006334=nucleosome assembly	0000786=nucleosome, 0005634=nucleus	0003677=DNA binding, 0046982=protein heterodimerization activity			His2B:CG33906
yellow	1	FBgn0053908	His2B:CG33908	His2B:CG33908	http://flybase.net/reports/FBgn0053908.html	0006334=nucleosome assembly, 0006333=chromatin assembly or disassembly	0005634=nucleus, 0000786=nucleosome	0046982=protein heterodimerization activity, 0003677=DNA binding			His2B:CG33908
yellow	1	FBgn0061209	His2B:CG17949	His2B:CG17949	http://flybase.net/reports/FBgn0061209.html	0006334=nucleosome assembly	0000786=nucleosome, 0005634=nucleus, 0005811=lipid particle	0003677=DNA binding, 0046982=protein heterodimerization activity			His2B:CG17949
yellow	1	FBgn0037391	CG2017		http://flybase.net/reports/FBgn0037391.html			0003924=GTPase activity, 0005525=GTP binding	viable,fertile,neuroanatomy defective	anterior fascicle & synapse,intersegmental nerve	CG2017
yellow	1	FBgn0005411	U2af50	U2 small nuclear riboprotein auxiliary factor 50	http://flybase.net/reports/FBgn0005411.html	0000381=regulation of alternative mRNA splicing, via spliceosome, 0008380=RNA splicing, 0000245=spliceosomal complex assembly, 0000398=mRNA splicing, via spliceosome, 0051168=nuclear export, 0022008=neurogenesis, 0007052=mitotic spindle organization	0005634=nucleus, 0005681=spliceosomal complex, 0071011=precatalytic spliceosome, 0005686=U2 snRNP	0003723=RNA binding, 0003729=mRNA binding, 0046982=protein heterodimerization activity, 0000166=nucleotide binding, 0005515=protein binding, 0008187=poly-pyrimidine tract binding	wild-type,lethal,recessive,lethal - all die before end of larval stage,some die during larval stage,heat sensitive,neuroanatomy defective,lethal - all die before end of pupal stage,some die during pupal stage	embryonic/larval neuroblast,ganglion mother cell	U2af50
yellow	2	FBgn0020618	Rack1	Receptor of activated protein kinase C 1	http://flybase.net/reports/FBgn0020618.html	0016243=regulation of autophagic vacuole size, 0035220=wing disc development, 0042335=cuticle development, 0000398=mRNA splicing, via spliceosome, 0009267=cellular response to starvation, 0048477=oogenesis, 0046716=muscle cell cellular homeostasis, 0018991=oviposition, 0007626=locomotory behavior, 0045725=positive regulation of glycogen biosynthetic process	0071011=precatalytic spliceosome, 0005776=autophagic vacuole, 0005737=cytoplasm, 0005875=microtubule associated complex, 0071013=catalytic step 2 spliceosome	0005080=protein kinase C binding	sterile,lethal - all die before end of larval stage,some die during larval stage,recessive,viable,visible,lethal,germline clone	wing,cuticle,ovary,female germline stem cell,egg,trichogen cell,egg chamber,ring canal,germline clone,embryonic/larval fat body,glycogen granule,autophagic vacuole,embryonic/larval fat body | larval stage,autophagic vacuoleFRT.RnorCD2.Act5C,glycogen granuleFRT.RnorCD2.Act5C	Rack1
yellow	2	FBgn0000259	CkIIbeta	Casein kinase II Œ≤ subunit	http://flybase.net/reports/FBgn0000259.html	0045475=locomotor rhythm, 0008062=eclosion rhythm, 0007623=circadian rhythm, 0006468=protein phosphorylation, 0007622=rhythmic behavior, 0016319=mushroom body development, 0022008=neurogenesis	0005829=cytosol, 0005737=cytoplasm, 0005634=nucleus, 0005956=protein kinase CK2 complex	0019887=protein kinase regulator activity, 0004674=protein serine/threonine kinase activity, 0004672=protein kinase activity	circadian rhythm defective,viable,female sterile,partially,male sterile,neuroanatomy defective,visible,lethal,recessive,behavior defective,semidominant,locomotor rhythm defective,eclosion rhythm defective,lethal - all die before end of pupal stage,some die during pupal stage,circadian behavior defective	Kenyon cell,calyx of adult mushroom body,adult mushroom body,wing vein,peripheral nervous system,longitudinal connective,ventral nerve cord commissure,wing,somatic clone,embryonic/larval neuroblast,ganglion mother cell	CkIIbeta
yellow	1	FBgn0003517	sta	stubarista	http://flybase.net/reports/FBgn0003517.html	0007052=mitotic spindle organization, 0000028=ribosomal small subunit assembly, 0000447=endonucleolytic cleavage in ITS1 to separate SSU-rRNA from 5.8S rRNA and LSU-rRNA from tricistronic rRNA transcript (SSU-rRNA, 5.8S rRNA, LSU-rRNA), 0000461=endonucleolytic cleavage to generate mature 3'-end of SSU-rRNA from (SSU-rRNA, 5.8S rRNA, LSU-rRNA), 0006407=rRNA export from nucleus, 0000022=mitotic spi…	0030686=90S preribosome, 0022627=cytosolic small ribosomal subunit, 0005875=microtubule associated complex, 0005840=ribosome	0043022=ribosome binding, 0003735=structural constituent of ribosome	lethal,recessive,lethal - all die before end of larval stage,some die during larval stage,wild-type,visible,viable,female sterile,aging defective,lethal - all die before end of pupal stage,some die during pupal stage	antenna,macrochaeta,arista,embryonic/larval lymph gland,anterior lymph gland pair	sta
yellow	1	FBgn0003748	Treh	Trehalase	http://flybase.net/reports/FBgn0003748.html	0005991=trehalose metabolic process	0046658=anchored to plasma membrane	0015927=trehalase activity, 0004555=alpha,alpha-trehalase activity	viable,fertile,visible,planar polarity defective,lethal - all die before end of pupal stage,some die during pupal stage	trichogen cell,mesothoracic tergum	Treh
yellow	1	FBgn0004432	Cyp1	Cyclophilin 1	http://flybase.net/reports/FBgn0004432.html	0035071=salivary gland cell autophagic cell death, 0048102=autophagic cell death, 0006457=protein folding	0005875=microtubule associated complex, 0008024=positive transcription elongation factor complex b, 0019908=nuclear cyclin-dependent protein kinase holoenzyme complex, 0005737=cytoplasm, 0005829=cytosol	0016538=cyclin-dependent protein serine/threonine kinase regulator activity, 0003755=peptidyl-prolyl cis-trans isomerase activity	lethal,recessive,viable,visible	trichogen cell	Cyp1
yellow	1	FBgn0004828	His3.3B	Histone H3.3B	http://flybase.net/reports/FBgn0004828.html	0007140=male meiosis, 0006334=nucleosome assembly, 0006333=chromatin assembly or disassembly	0000786=nucleosome	0046982=protein heterodimerization activity, 0003677=DNA binding	viable		His3.3B
yellow	1	FBgn0010014	CanB	Calcineurin B	http://flybase.net/reports/FBgn0010014.html	0051533=positive regulation of NFAT protein import into nucleus, 0016192=vesicle-mediated transport, 0006470=protein dephosphorylation, 0007269=neurotransmitter secretion, 0030431=sleep	0008021=synaptic vesicle, 0005955=calcineurin complex	0005509=calcium ion binding, 0008597=calcium-dependent protein serine/threonine phosphatase regulator activity, 0005516=calmodulin binding, 0004723=calcium-dependent protein serine/threonine phosphatase activity	viable,fertile,wild-type,sleep defective,locomotor behavior defective		CanB
yellow	1	FBgn0014857	His3.3A	Histone H3.3A	http://flybase.net/reports/FBgn0014857.html	0007155=cell adhesion, 0007140=male meiosis, 0008360=regulation of cell shape, 0006334=nucleosome assembly, 0006333=chromatin assembly or disassembly	0000786=nucleosome, 0005700=polytene chromosome	0046982=protein heterodimerization activity, 0003677=DNA binding	lethal - all die before end of pupal stage,some die during pupal stage		His3.3A
yellow	1	FBgn0015379	dod	dodo	http://flybase.net/reports/FBgn0015379.html	0007173=epidermal growth factor receptor signaling pathway	0005634=nucleus	0003755=peptidyl-prolyl cis-trans isomerase activity	viable		dod
yellow	1	FBgn0016687	Nurf-38	Nucleosome remodeling factor - 38kD	http://flybase.net/reports/FBgn0016687.html	0006796=phosphate-containing compound metabolic process, 0006338=chromatin remodeling, 0045747=positive regulation of Notch signaling pathway, 0035206=regulation of hemocyte proliferation, 0042766=nucleosome mobilization, 0006351=transcription, DNA-dependent, 0035076=ecdysone receptor-mediated signaling pathway	0016589=NURF complex, 0005737=cytoplasm, 0005634=nucleus	0000287=magnesium ion binding, 0004427=inorganic diphosphatase activity	lethal,recessive,female semi-sterile,female fertile		Nurf-38
yellow	1	FBgn0026373	RpII33	RNA polymerase II 33kD subunit	http://flybase.net/reports/FBgn0026373.html	0006366=transcription from RNA polymerase II promoter, 0034605=cellular response to heat	0005634=nucleus, 0005737=cytoplasm, 0005665=DNA-directed RNA polymerase II, core complex, 0005703=polytene chromosome puff, 0005875=microtubule associated complex	0046983=protein dimerization activity, 0003899=DNA-directed RNA polymerase activity, 0003677=DNA binding	lethal,recessive		RpII33
yellow	1	FBgn0027580	CG1516		http://flybase.net/reports/FBgn0027580.html	0006094=gluconeogenesis, 0006090=pyruvate metabolic process	0005759=mitochondrial matrix, 0005875=microtubule associated complex, 0005811=lipid particle	0005524=ATP binding, 0046872=metal ion binding, 0004736=pyruvate carboxylase activity, 0003677=DNA binding, 0004075=biotin carboxylase activity	partially lethal - majority die,some die during pupal stage		CG1516
yellow	1	FBgn0027590	GstE12	Glutathione S transferase E12	http://flybase.net/reports/FBgn0027590.html	0006749=glutathione metabolic process	0005737=cytoplasm	0004364=glutathione transferase activity	viable		GstE12
yellow	1	FBgn0033191	CG1598		http://flybase.net/reports/FBgn0033191.html			0005524=ATP binding, 0015446=arsenite-transmembrane transporting ATPase activity	viable		CG1598
yellow	1	FBgn0034121	CG6262		http://flybase.net/reports/FBgn0034121.html	0005991=trehalose metabolic process		0015927=trehalase activity, 0004555=alpha,alpha-trehalase activity	viable		CG6262
yellow	1	FBgn0034335	GstE1	Glutathione S transferase E1	http://flybase.net/reports/FBgn0034335.html	0009408=response to heat, 0006749=glutathione metabolic process, 0006979=response to oxidative stress	0005737=cytoplasm	0004364=glutathione transferase activity	lethal,viable,fertile,partially lethal - majority die,some die during pupal stage		GstE1
yellow	1	FBgn0034967	eIF-5A	eIF-5A	http://flybase.net/reports/FBgn0034967.html	0006413=translational initiation, 0045901=positive regulation of translational elongation, 0045905=positive regulation of translational termination, 0035220=wing disc development, 0048102=autophagic cell death, 0006452=translational frameshifting, 0032504=multicellular organism reproduction, 0035071=salivary gland cell autophagic cell death, 0008612=peptidyl-lysine modification to hypusine	0005829=cytosol	0043022=ribosome binding, 0045182=translation regulator activity, 0003746=translation elongation factor activity, 0003743=translation initiation factor activity	lethal,recessive,decreased cell size	embryonic/larval fat body,wing cell,macrochaeta	eIF-5A
yellow	3	FBgn0035060	Eps-15	Epidermal growth factor receptor pathway substrate clone 15	http://flybase.net/reports/FBgn0035060.html	0048488=synaptic vesicle endocytosis, 0045746=negative regulation of Notch signaling pathway, 0006898=receptor-mediated endocytosis, 0007269=neurotransmitter secretion, 0016192=vesicle-mediated transport, 0008582=regulation of synaptic growth at neuromuscular junction	0008021=synaptic vesicle	0005509=calcium ion binding	lethal,neuroanatomy defective,neurophysiology defective,lethal - all die before end of P-stage,some die during pharate adult stage,partially lethal - majority die,fertile,lethal - all die before end of pupal stage,some die during pupal stage,recessive,viable,lethal - all die before end of larval stage,some die during third instar larval stage	glial cell,eye disc,embryonic/larval neuromuscular junction,bouton,supernumerary,macrochaeta,socket,eo sensory structure	Eps-15
yellow	1	FBgn0036415	CG7768		http://flybase.net/reports/FBgn0036415.html	0006457=protein folding		0003755=peptidyl-prolyl cis-trans isomerase activity	viable		CG7768
yellow	1	FBgn0036825	RpL26	Ribosomal protein L26	http://flybase.net/reports/FBgn0036825.html	0000022=mitotic spindle elongation, 0006412=translation, 0007052=mitotic spindle organization	0022625=cytosolic large ribosomal subunit, 0005840=ribosome	0003735=structural constituent of ribosome	lethal		RpL26
yellow	1	FBgn0039025	Usp12-46	Ubiquitin-specific protease 12/46 ortholog	http://flybase.net/reports/FBgn0039025.html	0006511=ubiquitin-dependent protein catabolic process, 0045746=negative regulation of Notch signaling pathway		0004221=ubiquitin thiolesterase activity	viable	mesothoracic tergum,socket,eo sensory structure	Usp12-46
yellow	1	FBgn0051613	His3:CG31613	His3:CG31613	http://flybase.net/reports/FBgn0051613.html	0006334=nucleosome assembly	0000786=nucleosome	0046982=protein heterodimerization activity, 0003677=DNA binding			His3:CG31613
yellow	1	FBgn0053803	His3:CG33803	His3:CG33803	http://flybase.net/reports/FBgn0053803.html	0006334=nucleosome assembly, 0006333=chromatin assembly or disassembly	0000786=nucleosome	0046982=protein heterodimerization activity, 0003677=DNA binding			His3:CG33803
yellow	1	FBgn0053806	His3:CG33806	His3:CG33806	http://flybase.net/reports/FBgn0053806.html	0006333=chromatin assembly or disassembly, 0006334=nucleosome assembly	0000786=nucleosome	0003677=DNA binding, 0046982=protein heterodimerization activity			His3:CG33806
yellow	1	FBgn0053809	His3:CG33809	His3:CG33809	http://flybase.net/reports/FBgn0053809.html	0006333=chromatin assembly or disassembly, 0006334=nucleosome assembly	0000786=nucleosome	0003677=DNA binding, 0046982=protein heterodimerization activity			His3:CG33809
yellow	1	FBgn0053812	His3:CG33812	His3:CG33812	http://flybase.net/reports/FBgn0053812.html	0006333=chromatin assembly or disassembly, 0006334=nucleosome assembly	0000786=nucleosome	0003677=DNA binding, 0046982=protein heterodimerization activity			His3:CG33812
yellow	1	FBgn0053815	His3:CG33815	His3:CG33815	http://flybase.net/reports/FBgn0053815.html	0006333=chromatin assembly or disassembly, 0006334=nucleosome assembly	0000786=nucleosome	0003677=DNA binding, 0046982=protein heterodimerization activity			His3:CG33815
yellow	1	FBgn0053818	His3:CG33818	His3:CG33818	http://flybase.net/reports/FBgn0053818.html	0006333=chromatin assembly or disassembly, 0006334=nucleosome assembly	0000786=nucleosome	0003677=DNA binding, 0046982=protein heterodimerization activity			His3:CG33818
yellow	1	FBgn0053821	His3:CG33821	His3:CG33821	http://flybase.net/reports/FBgn0053821.html	0006334=nucleosome assembly, 0006333=chromatin assembly or disassembly	0000786=nucleosome	0046982=protein heterodimerization activity, 0003677=DNA binding			His3:CG33821
yellow	1	FBgn0053824	His3:CG33824	His3:CG33824	http://flybase.net/reports/FBgn0053824.html	0006333=chromatin assembly or disassembly, 0006334=nucleosome assembly	0000786=nucleosome	0003677=DNA binding, 0046982=protein heterodimerization activity			His3:CG33824
yellow	1	FBgn0053827	His3:CG33827	His3:CG33827	http://flybase.net/reports/FBgn0053827.html	0006334=nucleosome assembly, 0006333=chromatin assembly or disassembly	0000786=nucleosome	0046982=protein heterodimerization activity, 0003677=DNA binding			His3:CG33827
yellow	1	FBgn0053830	His3:CG33830	His3:CG33830	http://flybase.net/reports/FBgn0053830.html	0006333=chromatin assembly or disassembly, 0006334=nucleosome assembly	0000786=nucleosome	0003677=DNA binding, 0046982=protein heterodimerization activity			His3:CG33830
yellow	1	FBgn0053833	His3:CG33833	His3:CG33833	http://flybase.net/reports/FBgn0053833.html	0006333=chromatin assembly or disassembly, 0006334=nucleosome assembly	0000786=nucleosome	0003677=DNA binding, 0046982=protein heterodimerization activity			His3:CG33833
yellow	1	FBgn0053836	His3:CG33836	His3:CG33836	http://flybase.net/reports/FBgn0053836.html	0006333=chromatin assembly or disassembly, 0006334=nucleosome assembly	0000786=nucleosome	0003677=DNA binding, 0046982=protein heterodimerization activity			His3:CG33836
yellow	1	FBgn0053839	His3:CG33839	His3:CG33839	http://flybase.net/reports/FBgn0053839.html	0006334=nucleosome assembly, 0006333=chromatin assembly or disassembly	0000786=nucleosome	0046982=protein heterodimerization activity, 0003677=DNA binding			His3:CG33839
yellow	1	FBgn0053842	His3:CG33842	His3:CG33842	http://flybase.net/reports/FBgn0053842.html	0006333=chromatin assembly or disassembly, 0006334=nucleosome assembly	0000786=nucleosome	0003677=DNA binding, 0046982=protein heterodimerization activity			His3:CG33842
yellow	1	FBgn0053845	His3:CG33845	His3:CG33845	http://flybase.net/reports/FBgn0053845.html	0006333=chromatin assembly or disassembly, 0006334=nucleosome assembly	0000786=nucleosome	0003677=DNA binding, 0046982=protein heterodimerization activity			His3:CG33845
yellow	1	FBgn0053848	His3:CG33848	His3:CG33848	http://flybase.net/reports/FBgn0053848.html	0006333=chromatin assembly or disassembly, 0006334=nucleosome assembly	0000786=nucleosome	0003677=DNA binding, 0046982=protein heterodimerization activity			His3:CG33848
yellow	1	FBgn0053851	His3:CG33851	His3:CG33851	http://flybase.net/reports/FBgn0053851.html	0006334=nucleosome assembly, 0006333=chromatin assembly or disassembly	0000786=nucleosome	0046982=protein heterodimerization activity, 0003677=DNA binding			His3:CG33851
yellow	1	FBgn0053854	His3:CG33854	His3:CG33854	http://flybase.net/reports/FBgn0053854.html	0006333=chromatin assembly or disassembly, 0006334=nucleosome assembly	0000786=nucleosome	0003677=DNA binding, 0046982=protein heterodimerization activity			His3:CG33854
yellow	1	FBgn0053857	His3:CG33857	His3:CG33857	http://flybase.net/reports/FBgn0053857.html	0006334=nucleosome assembly, 0006333=chromatin assembly or disassembly	0000786=nucleosome	0046982=protein heterodimerization activity, 0003677=DNA binding			His3:CG33857
yellow	1	FBgn0053860	His3:CG33860	His3:CG33860	http://flybase.net/reports/FBgn0053860.html	0006334=nucleosome assembly, 0006333=chromatin assembly or disassembly	0000786=nucleosome	0046982=protein heterodimerization activity, 0003677=DNA binding			His3:CG33860
yellow	1	FBgn0053863	His3:CG33863	His3:CG33863	http://flybase.net/reports/FBgn0053863.html	0006333=chromatin assembly or disassembly, 0006334=nucleosome assembly	0000786=nucleosome	0003677=DNA binding, 0046982=protein heterodimerization activity			His3:CG33863
yellow	1	FBgn0053866	His3:CG33866	His3:CG33866	http://flybase.net/reports/FBgn0053866.html	0006333=chromatin assembly or disassembly, 0006334=nucleosome assembly	0000786=nucleosome	0003677=DNA binding, 0046982=protein heterodimerization activity			His3:CG33866
yellow	1	FBgn0063491	GstE9	Glutathione S transferase E9	http://flybase.net/reports/FBgn0063491.html	0006749=glutathione metabolic process, 0009636=response to toxic substance	0005737=cytoplasm	0004364=glutathione transferase activity	viable		GstE9
yellow	1	FBgn0063492	GstE8	Glutathione S transferase E8	http://flybase.net/reports/FBgn0063492.html	0006749=glutathione metabolic process	0005737=cytoplasm	0004364=glutathione transferase activity	viable		GstE8
yellow	1	FBgn0063498	GstE2	Glutathione S transferase E2	http://flybase.net/reports/FBgn0063498.html	0006749=glutathione metabolic process	0005737=cytoplasm	0004364=glutathione transferase activity	viable		GstE2
yellow	45	FBgn0003091	Pkc53E	Protein C kinase 53E	http://flybase.net/reports/FBgn0003091.html	0035556=intracellular signal transduction, 0006468=protein phosphorylation, 0035206=regulation of hemocyte proliferation		0004698=calcium-dependent protein kinase C activity, 0004674=protein serine/threonine kinase activity, 0004697=protein kinase C activity, 0019992=diacylglycerol binding, 0005524=ATP binding, 0008270=zinc ion binding	visible,viable,fertile,size defective,dominant	wing vein,ectopic,wing margin,wing blade	Pkc53E
yellow	4	FBgn0003093	Pkc98E	Protein C kinase 98E	http://flybase.net/reports/FBgn0003093.html	0009950=dorsal/ventral axis specification, 0008285=negative regulation of cell proliferation, 0007252=I-kappaB phosphorylation, 0045471=response to ethanol, 0034389=lipid particle organization, 0048812=neuron projection morphogenesis, 0007030=Golgi organization, 0006468=protein phosphorylation, 0007616=long-term memory		0005524=ATP binding, 0019992=diacylglycerol binding, 0004697=protein kinase C activity, 0004698=calcium-dependent protein kinase C activity, 0004674=protein serine/threonine kinase activity	chemical resistant,neuroanatomy defective,memory defective,viable	denticle,ectopic,filzkorper,embryonic head,embryonic/first instar larval cuticle,embryonic/larval central nervous system	Pkc98E
yellow	3	FBgn0004856	Bx42	Bx42	http://flybase.net/reports/FBgn0004856.html	0000398=mRNA splicing, via spliceosome, 0035214=eye-antennal disc development, 0001700=embryonic development via the syncytial blastoderm	0071013=catalytic step 2 spliceosome, 0000790=nuclear chromatin, 0071011=precatalytic spliceosome, 0005634=nucleus	0005515=protein binding	viable,fertile,neuroanatomy defective,lethal,partially,lethal - all die before end of pupal stage,some die during pupal stage,lethal - all die before end of embryonic stage,some die during embryonic stage	presumptive embryonic/larval peripheral nervous system,presumptive embryonic/larval central nervous system,salivary gland,eye,antenna,ectopic,head | P-stage,gnathal segment,mouthpart,anterior scutellar bristle,posterior scutellar bristle,anterior crossvein,wing vein L3,leg,1st posterior cell,wing vein	Bx42
yellow	2	FBgn0052281	CG32281		http://flybase.net/reports/FBgn0052281.html	0006400=tRNA modification, 0030488=tRNA methylation, 0006555=methionine metabolic process		0009019=tRNA (guanine-N1-)-methyltransferase activity, 0008175=tRNA methyltransferase activity	viable		CG32281
yellow	2	FBgn0053303	CG33303		http://flybase.net/reports/FBgn0053303.html	0006486=protein glycosylation	0016021=integral to membrane, 0008250=oligosaccharyltransferase complex	0004579=dolichyl-diphosphooligosaccharide-protein glycotransferase activity			CG33303
yellow	1	FBgn0032961	CG1416		http://flybase.net/reports/FBgn0032961.html	0006950=response to stress		0051087=chaperone binding, 0001671=ATPase activator activity	viable		CG1416
yellow	1	FBgn0036237	viaf	viral IAP-associated factor	http://flybase.net/reports/FBgn0036237.html	0043281=regulation of cysteine-type endopeptidase activity involved in apoptotic process	0005737=cytoplasm				viaf
yellow	2	FBgn0040068	Vav	Vav ortholog (H. sapiens)	http://flybase.net/reports/FBgn0040068.html	0016477=cell migration, 0007155=cell adhesion, 0035011=melanotic encapsulation of foreign target, 0007015=actin filament organization, 0007411=axon guidance, 0007391=dorsal closure, 0032864=activation of Cdc42 GTPase activity, 0007409=axonogenesis, 0007417=central nervous system development, 0008360=regulation of cell shape, 0072499=photoreceptor cell axon guidance, 0031532=actin cytoskeleton reo…		0019992=diacylglycerol binding, 0005085=guanyl-nucleotide exchange factor activity, 0030676=Rac guanyl-nucleotide exchange factor activity	neuroanatomy defective,cell migration defective,visible,lethal,recessive,female limited,partially lethal - majority die,male limited,locomotor behavior defective,some die during pupal stage,immune response defective	embryonic/larval epidermis | embryonic stage,embryonic myoblast,longitudinal connective | embryonic stage,embryonic/larval peripheral nervous system | embryonic stage,longitudinal visceral muscle primordium,embryonic/larval dorsal trunk | embryonic stage,embryonic/larval dorsal branch | embryonic stage,eye,longitudinal connective,midline crossing tract,photoreceptor,lamina,medulla,ellipsoid body,…	Vav
yellow	9	FBgn0003943	Ubi-p63E	Ubiquitin-63E	http://flybase.net/reports/FBgn0003943.html	0009987=cellular process, 0006909=phagocytosis	0005875=microtubule associated complex		viable,fertile,increased cell death		Ubi-p63E
yellow	2	FBgn0259680	Pkcdelta	Protein kinase C Œ¥	http://flybase.net/reports/FBgn0259680.html	0006468=protein phosphorylation, 0035556=intracellular signal transduction		0004674=protein serine/threonine kinase activity, 0005524=ATP binding, 0019992=diacylglycerol binding, 0004697=protein kinase C activity	viable,fertile,lethal		Pkcdelta
yellow	1	FBgn0031873	Gas41	Gas41	http://flybase.net/reports/FBgn0031873.html	0006367=transcription initiation from RNA polymerase II promoter, 0006355=regulation of transcription, DNA-dependent	0000123=histone acetyltransferase complex, 0005669=transcription factor TFIID complex, 0005634=nucleus		viable		Gas41
yellow	2	FBgn0034744	Vps20	Vacuolar protein sorting 20	http://flybase.net/reports/FBgn0034744.html	0015031=protein transport	0000815=ESCRT III complex		lethal,partially lethal - majority die,visible	eye,somatic clone,trichogen cell,mesothoracic tergum	Vps20
yellow	2	FBgn0036134	fd68A	forkhead domain 68A	http://flybase.net/reports/FBgn0036134.html	0007389=pattern specification process, 0009888=tissue development, 0000122=negative regulation of transcription from RNA polymerase II promoter, 0051090=regulation of sequence-specific DNA binding transcription factor activity, 0009790=embryo development	0005667=transcription factor complex, 0005634=nucleus	0003705=RNA polymerase II distal enhancer sequence-specific DNA binding transcription factor activity, 0008134=transcription factor binding, 0043565=sequence-specific DNA binding, 0008301=DNA binding, bending, 0003700=sequence-specific DNA binding transcription factor activity, 0003690=double-stranded DNA binding, 0000287=magnesium ion binding	viable		fd68A
yellow	2	FBgn0035420	CG14967		http://flybase.net/reports/FBgn0035420.html				viable		CG14967
yellow	3	FBgn0086558	Ubi-p5E	Ubiquitin-5E	http://flybase.net/reports/FBgn0086558.html	0006511=ubiquitin-dependent protein catabolic process, 0006464=cellular protein modification process	0005875=microtubule associated complex, 0005704=polytene chromosome band		viable		Ubi-p5E
yellow	1	FBgn0083992	Mkp	MAP kinase-specific phosphatase	http://flybase.net/reports/FBgn0083992.html	0006470=protein dephosphorylation, 0000188=inactivation of MAPK activity		0004725=protein tyrosine phosphatase activity, 0004721=phosphoprotein phosphatase activity, 0017017=MAP kinase tyrosine/serine/threonine phosphatase activity	viable,fertile		Mkp
yellow	1	FBgn0034989	CG3356		http://flybase.net/reports/FBgn0034989.html	0042787=protein ubiquitination involved in ubiquitin-dependent protein catabolic process	0005634=nucleus, 0005737=cytoplasm	0004842=ubiquitin-protein ligase activity	viable		CG3356
yellow	2	FBgn0259174	Nedd4	Nedd4	http://flybase.net/reports/FBgn0259174.html	0007528=neuromuscular junction development, 0042787=protein ubiquitination involved in ubiquitin-dependent protein catabolic process, 0007411=axon guidance, 0051965=positive regulation of synapse assembly, 0045807=positive regulation of endocytosis, 0045746=negative regulation of Notch signaling pathway, 0002092=positive regulation of receptor internalization, 0031623=receptor internalization, 00…	0005634=nucleus, 0005737=cytoplasm, 0005886=plasma membrane	0004842=ubiquitin-protein ligase activity, 0005515=protein binding, 0019904=protein domain specific binding, 0005112=Notch binding, 0017022=myosin binding	lethal,neuroanatomy defective,lethal - all die before end of larval stage,some die during third instar larval stage,locomotor behavior defective,visible,partially lethal - majority die,viable,fertile,some die during larval stage,lethal - all die before end of embryonic stage,maternal effect,recessive,some die during embryonic stage	intersegmental nerve branch ISNb of A1-7,wing,wing vein L3,wing margin,wing vein,wing margin bristle,presumptive embryonic/larval central nervous system,longitudinal connective,anterior commissure,posterior commissure,embryonic central nervous system & axon,longitudinal connective & axon,anterior crossvein	Nedd4
yellow	1	FBgn0025625	Sik2	Salt-inducible kinase 2	http://flybase.net/reports/FBgn0025625.html	0006468=protein phosphorylation, 0042594=response to starvation		0004674=protein serine/threonine kinase activity, 0005524=ATP binding	stress response defective,viable,long lived,calorie restriction conditional		Sik2
yellow	2	FBgn0004889	tws	twins	http://flybase.net/reports/FBgn0004889.html	0000278=mitotic cell cycle, 0045201=maintenance of neuroblast polarity, 0001700=embryonic development via the syncytial blastoderm, 0007406=negative regulation of neuroblast proliferation, 0007088=regulation of mitosis, 0006470=protein dephosphorylation, 0016055=Wnt receptor signaling pathway, 0000090=mitotic anaphase, 0051297=centrosome organization, 0007447=imaginal disc pattern formation, 0007…	0005634=nucleus, 0000159=protein phosphatase type 2A complex, 0005737=cytoplasm, 0005875=microtubule associated complex	0004722=protein serine/threonine phosphatase activity, 0008601=protein phosphatase type 2A regulator activity	lethal,lethal - all die before end of larval stage,recessive,some die during larval stage,lethal - all die before end of prepupal stage,some die during prepupal stage,partially lethal - majority die,increased cell number,somatic clone,cell shape defective,lethal - all die before end of pupal stage,some die during pupal stage,decreased cell size,polyphasic,maternal effect,lethal - all die before e…	wing disc,macrochaeta,wing margin,somatic clone,embryonic/larval neuroblast,supernumerary,embryonic/larval optic lobe,abdomen,maternal effect,neuroblast,mitotic cell cycle,mitotic anaphase,germarium,ovary,testis,ganglion,chromosome, centromeric region,larval brain & nuclear chromosome,posterior compartment,haltere disc,wing margin bristle,ectopic,spindle & neuroblast,mitotic anaphase & neuroblast…	tws
yellow	1	FBgn0021825	Dmn	Dynamitin	http://flybase.net/reports/FBgn0021825.html	0051028=mRNA transport, 0007052=mitotic spindle organization, 2001019=positive regulation of retrograde axon cargo transport, 0051642=centrosome localization, 0007051=spindle organization, 0007018=microtubule-based movement, 0022008=neurogenesis, 0007067=mitosis	0005869=dynactin complex, 0005739=mitochondrion		lethal,recessive,viable,fertile,neuroanatomy defective,lethal - all die before end of pupal stage,some die during pupal stage	oocyte,germline clone,stage S9 oocyte & nucleus,dorsal appendage,embryonic/larval nervous system,oocyte & nucleusmat.Œ±Tub67C.THsimVP16,embryonic/larval neuroblast,ganglion mother cell	Dmn
yellow	1	FBgn0031643	CG3008		http://flybase.net/reports/FBgn0031643.html	0006468=protein phosphorylation		0004672=protein kinase activity, 0004674=protein serine/threonine kinase activity, 0005524=ATP binding	viable		CG3008
yellow	1	FBgn0033744	Dh44-R2	Diuretic hormone 44 receptor 2	http://flybase.net/reports/FBgn0033744.html	0009651=response to salt stress, 0009755=hormone-mediated signaling pathway, 0007186=G-protein coupled receptor signaling pathway	0005887=integral to plasma membrane, 0016021=integral to membrane	0008036=diuretic hormone receptor activity, 0008188=neuropeptide receptor activity, 0004948=calcitonin receptor activity, 0004930=G-protein coupled receptor activity, 0005184=neuropeptide hormone activity	osmotic stress response defective,viable		Dh44-R2
yellow	1	FBgn0052843	Dh31-R	Diuretic hormone 31 Receptor	http://flybase.net/reports/FBgn0052843.html	0007186=G-protein coupled receptor signaling pathway	0005887=integral to plasma membrane, 0016021=integral to membrane	0008036=diuretic hormone receptor activity, 0008188=neuropeptide receptor activity, 0004948=calcitonin receptor activity	viable,fertile		Dh31-R
yellow	19	FBgn0260798	Gprk1	G protein-coupled receptor kinase 1	http://flybase.net/reports/FBgn0260798.html	0016060=metarhodopsin inactivation, 0006468=protein phosphorylation, 0008277=regulation of G-protein coupled receptor protein signaling pathway, 0038032=termination of G-protein coupled receptor signaling pathway, 0007186=G-protein coupled receptor signaling pathway, 0007165=signal transduction, 0007603=phototransduction, visible light, 0007474=imaginal disc-derived wing vein specification		0004703=G-protein coupled receptor kinase activity, 0004674=protein serine/threonine kinase activity, 0035091=phosphatidylinositol binding, 0001664=G-protein coupled receptor binding, 0050254=rhodopsin kinase activity, 0005524=ATP binding	neurophysiology defective,heat sensitive,viable	wing	Gprk1
yellow	1	FBgn0003447	sn	singed	http://flybase.net/reports/FBgn0003447.html	0009913=epidermal cell differentiation, 0008407=chaeta morphogenesis, 0048812=neuron projection morphogenesis, 0030034=microvillar actin bundle assembly, 0048800=antennal morphogenesis, 0035017=cuticle pattern formation, 0035099=hemocyte migration, 0030036=actin cytoskeleton organization, 0007163=establishment or maintenance of cell polarity, 0048477=oogenesis, 0035317=imaginal disc-derived wing …	0043005=neuron projection, 0015629=actin cytoskeleton, 0005737=cytoplasm, 0031941=filamentous actin, 0043025=neuronal cell body	0051015=actin filament binding, 0003779=actin binding, 0030674=protein binding, bridging	lethal - all die before end of embryonic stage,maternal effect,recessive,female sterile,some die during embryonic stage,viable,fertile,visible,partially,sterile,neuroanatomy defective,female fertile,reduced,male fertile,cell polarity defective,cell migration defective,female	dorsal appendage,egg,maternal effect,orbital bristle,macrochaeta,chaeta,lateral multidendritic neuron ldaB,microchaeta,dorsal multidendritic neuron ddaC,denticle belt,actin filament & egg chamber,macrochaeta & actin filament,nurse cell ring canal,plasmatocyte,neuron,actin filament & neuron,nurse cell,egg chamber,oocyte,nurse cell & nucleus,macrophage,arista,microchaeta & actin filament,denticle,w…	sn
yellow	1	FBgn0004397	Vinc	Vinculin	http://flybase.net/reports/FBgn0004397.html	0007155=cell adhesion, 0048812=neuron projection morphogenesis, 0007016=cytoskeletal anchoring at plasma membrane, 0006909=phagocytosis	0015629=actin cytoskeleton, 0005925=focal adhesion	0003779=actin binding, 0005198=structural molecule activity	viable,fertile	muscle attachment site	Vinc
yellow	1	FBgn0261609	eIF-2alpha	eukaryotic translation Initiation Factor 2Œ±	http://flybase.net/reports/FBgn0261609.html	0006413=translational initiation, 0007052=mitotic spindle organization, 0001677=formation of translation initiation ternary complex, 0000022=mitotic spindle elongation	0005875=microtubule associated complex, 0005850=eukaryotic translation initiation factor 2 complex, 0005851=eukaryotic translation initiation factor 2B complex, 0005829=cytosol	0000049=tRNA binding, 0005525=GTP binding, 0003743=translation initiation factor activity	lethal,heat sensitive,Minute,lethal - all die before end of larval stage,recessive,some die during larval stage,visible,dominant,female sterile	macrochaeta	eIF-2alpha
yellow	1	FBgn0265784	CrebB	Cyclic-AMP response element binding protein B	http://flybase.net/reports/FBgn0265784.html	0045944=positive regulation of transcription from RNA polymerase II promoter, 0045475=locomotor rhythm, 0072375=medium-term memory, 0045187=regulation of circadian sleep/wake cycle, sleep, 0007616=long-term memory, 0030431=sleep, 0007623=circadian rhythm, 0007611=learning or memory, 0007622=rhythmic behavior, 0040040=thermosensory behavior, 0006355=regulation of transcription, DNA-dependent, 0007…	0005634=nucleus	0003677=DNA binding, 0046983=protein dimerization activity, 0003700=sequence-specific DNA binding transcription factor activity, 0043565=sequence-specific DNA binding	learning defective,heat sensitive,courtship behavior defective,female,mating defective,neurophysiology defective,memory defective,sleep defective,neuroanatomy defective,starvation stress response defective,drug conditional,lethal,recessive,locomotor rhythm defective,viable,lethal - all die before end of larval stage,some die during larval stage,fertile,short lived,wild-type,behavior defective	synapse,embryonic/larval neuromuscular junction,drug conditional,multidendritic neuron,adult mushroom body,adult mushroom body alpha'-lobe,adult,NMJ bouton,cuprophilic cell,embryonic/larval neuromuscular junction | third instar larval stage,NMJ bouton | third instar larval stage	CrebB
yellow	1	FBgn0024179	wit	wishful thinking	http://flybase.net/reports/FBgn0024179.html	0048813=dendrite morphogenesis, 0007528=neuromuscular junction development, 0045887=positive regulation of synaptic growth at neuromuscular junction, 0007165=signal transduction, 0007274=neuromuscular synaptic transmission, 0046331=lateral inhibition, 0006468=protein phosphorylation	0005769=early endosome, 0016020=membrane, 0005886=plasma membrane	0005524=ATP binding, 0004672=protein kinase activity, 0005024=transforming growth factor beta-activated receptor activity, 0005026=transforming growth factor beta receptor activity, type II	viable,fertile,lethal,recessive,neuroanatomy defective,neurophysiology defective,wild-type,lethal - all die before end of P-stage,some die during pharate adult stage,size defective,maternal effect,visible	neuromuscular junction,bouton,embryonic/larval muscle system,synapse,NMJ bouton,embryonic/larval neuromuscular junction,type I bouton,supernumerary,leg,tarsal segment,metathoracic femur,metathoracic tibia,femur,tibia,postsynaptic membrane,synapse | larval stage,wing vein L5,posterior crossvein,synapseRapGAP1-OK6,chaeta	wit
yellow	1	FBgn0027103	sec10	sec10	http://flybase.net/reports/FBgn0027103.html	0016081=synaptic vesicle docking involved in exocytosis, 0007269=neurotransmitter secretion, 0016080=synaptic vesicle targeting, 0006887=exocytosis, 0048278=vesicle docking, 0016192=vesicle-mediated transport	0005737=cytoplasm, 0000145=exocyst		developmental rate defective,lethal - all die before end of second instar larval stage,some die during second instar larval stage,lethal - all die before end of larval stage,some die during third instar larval stage,viable		sec10
yellow	1	FBgn0032297	CG17124		http://flybase.net/reports/FBgn0032297.html	0042325=regulation of phosphorylation	0005737=cytoplasm	0004864=protein phosphatase inhibitor activity	viable,fertile		CG17124
yellow	2	FBgn0032453	CG6180		http://flybase.net/reports/FBgn0032453.html				viable		CG6180
yellow	1	FBgn0034939	thoc5	thoc5	http://flybase.net/reports/FBgn0034939.html	0007140=male meiosis, 0006406=mRNA export from nucleus	0005730=nucleolus, 0043234=protein complex, 0000347=THO complex, 0000228=nuclear chromosome		male sterile,recessive,female fertile,viable	nucleolus,condensed nuclear chromosome,spermatid	thoc5
yellow	1	FBgn0053513	Nmdar2	NMDA receptor 2	http://flybase.net/reports/FBgn0053513.html	0007616=long-term memory, 0072375=medium-term memory, 0006811=ion transport, 0050975=sensory perception of touch, 0035235=ionotropic glutamate receptor signaling pathway	0008328=ionotropic glutamate receptor complex, 0016021=integral to membrane	0005234=extracellular-glutamate-gated ion channel activity, 0004972=N-methyl-D-aspartate selective glutamate receptor activity	memory defective,viable,lethal - all die before end of pupal stage,some die during pupal stage,neuroanatomy defective,touch sensitivity defective	dorsal multidendritic neuron ddaA | larval stage,sensory dendrite | larval stage, with Dcr-2UAS.cDa, 1003.3	Nmdar2
yellow	4	FBgn0024944	Oamb	Octopamine receptor in mushroom bodies	http://flybase.net/reports/FBgn0024944.html	0051482=elevation of cytosolic calcium ion concentration involved in phospholipase C-activating G-protein coupled signaling pathway, 0008049=male courtship behavior, 0030728=ovulation, 0060278=regulation of ovulation, 0006874=cellular calcium ion homeostasis, 0007211=octopamine or tyramine signaling pathway, 0007612=learning, 0007188=adenylate cyclase-modulating G-protein coupled receptor signali…	0005886=plasma membrane, 0016021=integral to membrane, 0005887=integral to plasma membrane	0008227=G-protein coupled amine receptor activity, 0004989=octopamine receptor activity	female semi-sterile,recessive,courtship behavior defective,male,learning defective,viable,female sterile,sleep defective,female fertile,memory defective	oviduct,uterus,ovariole	Oamb
yellow	4	FBgn0025595	AkhR	Adipokinetic hormone receptor	http://flybase.net/reports/FBgn0025595.html	0070328=triglyceride homeostasis, 0016042=lipid catabolic process, 0055088=lipid homeostasis, 0033500=carbohydrate homeostasis, 0007186=G-protein coupled receptor signaling pathway	0016021=integral to membrane, 0005887=integral to plasma membrane	0008188=neuropeptide receptor activity, 0097003=adipokinetic hormone receptor activity, 0097004=adipokinetic hormone binding, 0004930=G-protein coupled receptor activity	viable,fertile,stress response defective	lipid particle,adult fat body,embryonic/larval midgut	AkhR
yellow	1	FBgn0025777	homer	homer	http://flybase.net/reports/FBgn0025777.html	0045938=positive regulation of circadian sleep/wake cycle, sleep, 0048149=behavioral response to ethanol, 0030534=adult behavior, 0040012=regulation of locomotion, 0045471=response to ethanol	0005783=endoplasmic reticulum, 0030425=dendrite	0005515=protein binding	viable,partially lethal - majority die,visible,lethal,fertile,courtship behavior defective,male,recessive,hyperactive,smell perception defective,stress response defective,chemical sensitive,sleep defective	tarsal segment	homer
yellow	4	FBgn0039396	CCAP-R	Crustacean cardioactive peptide receptor	http://flybase.net/reports/FBgn0039396.html	0007186=G-protein coupled receptor signaling pathway, 0007218=neuropeptide signaling pathway, 0018990=ecdysis, chitin-based cuticle	0005887=integral to plasma membrane, 0016021=integral to membrane	0005000=vasopressin receptor activity, 0008188=neuropeptide receptor activity	viable		CCAP-R
yellow	2	FBgn0085390	Dgk	Diacyl glycerol kinase	http://flybase.net/reports/FBgn0085390.html	0006661=phosphatidylinositol biosynthetic process, 0007205=protein kinase C-activating G-protein coupled receptor signaling pathway, 0016310=phosphorylation, 0035556=intracellular signal transduction, 0042313=protein kinase C deactivation		0003951=NAD+ kinase activity, 0005509=calcium ion binding, 0004143=diacylglycerol kinase activity	viable,fertile,lethal		Dgk
yellow	1	FBgn0022985	qkr58E-2	quaking related 58E-2	http://flybase.net/reports/FBgn0022985.html			0003729=mRNA binding, 0003723=RNA binding	viable		qkr58E-2
yellow	1	FBgn0085354	CG34325		http://flybase.net/reports/FBgn0085354.html			0008270=zinc ion binding	viable,fertile		CG34325
yellow	6	FBgn0004921	Ggamma1	G protein Œ≥ 1	http://flybase.net/reports/FBgn0004921.html	0007155=cell adhesion, 0007015=actin filament organization, 0045176=apical protein localization, 0022008=neurogenesis, 0007391=dorsal closure, 0007637=proboscis extension reflex, 0003015=heart process, 0035050=embryonic heart tube development, 0055059=asymmetric neuroblast division, 0008360=regulation of cell shape, 0007186=G-protein coupled receptor signaling pathway, 0061343=cell adhesion invol…	0005834=heterotrimeric G-protein complex, 0005886=plasma membrane	0003924=GTPase activity, 0004871=signal transducer activity	lethal,recessive,cell polarity defective,neurophysiology defective,somatic clone,lethal - all die before end of embryonic stage,some die during embryonic stage,taste perception defective,neuroanatomy defective,viable,visible	embryonic pericardial cell,cardioblast,neuroblast,spindle & neuroblast,ganglion mother cell,embryonic neuroblast,embryonic/larval neuroblast,mesothoracic tergum,gastrula embryo,germline clone	Ggamma1
yellow	1	FBgn0033017	CG10465		http://flybase.net/reports/FBgn0033017.html	0051260=protein homooligomerization			viable,fertile		CG10465
yellow	1	FBgn0037481	MAGE	MAGE	http://flybase.net/reports/FBgn0037481.html	0006974=response to DNA damage stimulus, 0042127=regulation of cell proliferation, 0009790=embryo development, 0043524=negative regulation of neuron apoptotic process, 0048812=neuron projection morphogenesis			visible,somatic clone,conditional,chemical sensitive,increased cell death,lethal,radiation sensitive,partially lethal,viable,recessive,increased cell number,neuroanatomy defective	eye,somatic clone,conditional,eye disc,photoreceptor cell,adult brain,neuron,supernumerary,adult mushroom body	MAGE
yellow	1	FBgn0036291	CG10681		http://flybase.net/reports/FBgn0036291.html				viable		CG10681
yellow	4	FBgn0038880	SIFaR	SIFamide receptor	http://flybase.net/reports/FBgn0038880.html	0007186=G-protein coupled receptor signaling pathway, 0008340=determination of adult lifespan, 0007218=neuropeptide signaling pathway	0005887=integral to plasma membrane, 0016021=integral to membrane	0004930=G-protein coupled receptor activity, 0004983=neuropeptide Y receptor activity, 0008528=G-protein coupled peptide receptor activity, 0008188=neuropeptide receptor activity	long lived,viable		SIFaR
yellow	1	FBgn0082598	akirin	akirin	http://flybase.net/reports/FBgn0082598.html	0016203=muscle attachment, 0050829=defense response to Gram-negative bacterium, 0007526=larval somatic muscle development, 0045089=positive regulation of innate immune response, 0007517=muscle organ development, 0009790=embryo development	0005634=nucleus, 0005700=polytene chromosome	0003712=transcription cofactor activity, 0005515=protein binding	lethal - all die before end of embryonic stage,some die during embryonic stage,lethal - all die before end of pupal stage,some die during pupal stage,viable,fertile,immune response defective	embryonic/larval somatic muscle	akirin
yellow	1	FBgn0264981	mamo	maternal gene required for meiosis	http://flybase.net/reports/FBgn0264981.html	0035041=sperm chromatin decondensation, 0007276=gamete generation, 0007143=female meiosis	0005634=nucleus, 0005737=cytoplasm	0003700=sequence-specific DNA binding transcription factor activity, 0003676=nucleic acid binding, 0046872=metal ion binding	lethal,germline clone,sterile,meiotic cell cycle defective,female,visible,partially lethal - majority die,some die during pupal stage,lethal - all die before end of pupal stage,viable	pole cell,synaptonemal complex,chaeta,supernumerary	mamo
yellow	3	FBgn0085413	CG34384		http://flybase.net/reports/FBgn0085413.html	0035556=intracellular signal transduction, 0016310=phosphorylation, 0008152=metabolic process, 0007205=protein kinase C-activating G-protein coupled receptor signaling pathway		0004143=diacylglycerol kinase activity, 0019992=diacylglycerol binding, 0003951=NAD+ kinase activity	viable,fertile		CG34384
yellow	1	FBgn0265988	mv	mauve	http://flybase.net/reports/FBgn0265988.html	0007041=lysosomal transport, 0045771=negative regulation of autophagic vacuole size, 0007040=lysosome organization, 0006909=phagocytosis			viable,eye color defective,progressive,immune response defective,starvation stress response defective,female sterile,recessive,partially lethal - majority die,some die during pupal stage	eye,primary pigment cell pigment granule,secondary pigment cell pigment granule,tertiary pigment cell pigment granule,autophagic vacuoleED4287),pigment cell	mv
yellow	2	FBgn0011571	caz	cabeza	http://flybase.net/reports/FBgn0011571.html	0048749=compound eye development, 0006367=transcription initiation from RNA polymerase II promoter, 0008344=adult locomotory behavior, 0000398=mRNA splicing, via spliceosome, 0008345=larval locomotory behavior	0005634=nucleus, 0035327=transcriptionally active chromatin, 0005669=transcription factor TFIID complex, 0005654=nucleoplasm, 0071013=catalytic step 2 spliceosome	0003676=nucleic acid binding, 0003729=mRNA binding, 0000166=nucleotide binding, 0008270=zinc ion binding	wild-type,neuroanatomy defective,gravitaxis defective,lethal - all die before end of pupal stage,heat sensitive,some die during pupal stage,lethal,viable,visible,conditional,locomotor behavior defective,partially lethal - majority die	embryonic/larval neuromuscular junction | third instar larval stage,NMJ bouton | third instar larval stage,wing,eye,conditional,ommatidium,A1-7 ventral longitudinal muscle 3,A1-7 ventral longitudinal muscle 4,ventral nerve cord | third instar larval stage,abdominal segment motor neuron | third instar larval stage,eye disc	caz
yellow	1	FBgn0036515	CG12304		http://flybase.net/reports/FBgn0036515.html		0017101=aminoacyl-tRNA synthetase multienzyme complex		visible,partially lethal - majority die,some die during pupal stage	trichogen cell,mesothoracic tergum	CG12304
yellow	2	FBgn0264753	Rgk1	Rad, Gem/Kir family member 1	http://flybase.net/reports/FBgn0264753.html	0007264=small GTPase mediated signal transduction, 0006184=GTP catabolic process	0016020=membrane	0003924=GTPase activity, 0005525=GTP binding	lethal,viable,fertile		Rgk1
yellow	1	FBgn0051624	CG31624		http://flybase.net/reports/FBgn0051624.html			0008270=zinc ion binding			CG31624
yellow	2	FBgn0263391	hts	hu li tai shao	http://flybase.net/reports/FBgn0263391.html	0072499=photoreceptor cell axon guidance, 0008302=female germline ring canal formation, actin assembly, 0030723=ovarian fusome organization, 0007411=axon guidance, 0048134=germ-line cyst formation, 0007294=germarium-derived oocyte fate determination, 0045214=sarcomere organization, 0051297=centrosome organization, 0048135=female germ-line cyst formation, 0007527=adult somatic muscle development, …	0005737=cytoplasm, 0005811=lipid particle, 0035183=female germline ring canal inner rim, 0005886=plasma membrane, 0045172=germline ring canal, 0045170=spectrosome, 0045169=fusome	0003779=actin binding	viable,female sterile,lethal,recessive,meiotic cell cycle defective,heat sensitive,neuroanatomy defective,somatic clone,female fertile,male fertile,mitotic cell cycle defective,female,partially lethal - majority die,male sterile	fusome,centrosome & spermatocyte,spindle & spermatocyte,medulla,somatic clone,photoreceptor cell R8,germ cell & egg chamberBSC26),fusome & testisBSC26),centrosome & spermatocyteBSC26),spindle & spermatocyteBSC26),cystocyte,egg chamber,polyfusome,endoplasmic reticulum,germline cyst & mitochondrion,spectrosome,germline cyst,nurse cell ring canal,germarium & microtubule,nurse cell,ovary,cystoblast,g…	hts
yellow	4	FBgn0051780	CG31780		http://flybase.net/reports/FBgn0051780.html	0006508=proteolysis		0004252=serine-type endopeptidase activity, 0008236=serine-type peptidase activity			CG31780
yellow	1	FBgn0036519	CG7650		http://flybase.net/reports/FBgn0036519.html	0007602=phototransduction			viable,visible	mesothoracic tergum	CG7650
yellow	1	FBgn0024814	Clc	Clathrin light chain	http://flybase.net/reports/FBgn0024814.html	0007269=neurotransmitter secretion, 0016192=vesicle-mediated transport, 0006886=intracellular protein transport, 0016183=synaptic vesicle coating	0030130=clathrin coat of trans-Golgi network vesicle, 0030125=clathrin vesicle coat, 0030135=coated vesicle, 0030132=clathrin coat of coated pit, 0030136=clathrin-coated vesicle, 0008021=synaptic vesicle, 0005905=coated pit	0005198=structural molecule activity	viable		Clc
yellow	1	FBgn0043012	AP-2sigma	Adaptor Protein complex 2, œÉ subunit	http://flybase.net/reports/FBgn0043012.html	0007269=neurotransmitter secretion, 0006897=endocytosis, 0006886=intracellular protein transport, 0016183=synaptic vesicle coating, 0006901=vesicle coating, 0022008=neurogenesis	0030122=AP-2 adaptor complex, 0008021=synaptic vesicle, 0030135=coated vesicle	0008565=protein transporter activity	neuroanatomy defective,recessive,somatic clone,lethal,lethal - all die before end of pupal stage,some die during pupal stage	embryonic/larval neuroblast,somatic clone,supernumerary,embryonic/larval brain	AP-2sigma
yellow	2	FBgn0020930	Dgkepsilon	Diacyl glycerol kinase Œµ	http://flybase.net/reports/FBgn0020930.html	0007205=protein kinase C-activating G-protein coupled receptor signaling pathway, 0016310=phosphorylation, 0035556=intracellular signal transduction		0003951=NAD+ kinase activity, 0019992=diacylglycerol binding, 0004143=diacylglycerol kinase activity	viable,fertile,visible	trichogen cell,supernumerary,tormogen cell	Dgkepsilon
yellow	1	FBgn0023172	RhoGEF2	Rho guanine nucleotide exchange factor 2	http://flybase.net/reports/FBgn0023172.html	0016476=regulation of embryonic cell shape, 0038032=termination of G-protein coupled receptor signaling pathway, 0035025=positive regulation of Rho protein signal transduction, 0007377=germ-band extension, 0050770=regulation of axonogenesis, 0008360=regulation of cell shape, 0007369=gastrulation, 0007277=pole cell development, 0007370=ventral furrow formation, 0007375=anterior midgut invagination…	0045178=basal part of cell, 0016324=apical plasma membrane, 0045177=apical part of cell, 0005826=actomyosin contractile ring, 0030478=actin cap, 0045179=apical cortex, 0016328=lateral plasma membrane	0019992=diacylglycerol binding, 0005089=Rho guanyl-nucleotide exchange factor activity	lethal,partially,visible,recessive,rescuable maternal effect,mitotic cell cycle defective,maternal effect,lethal - all die before end of embryonic stage,some die during embryonic stage,viable,fertile,cell shape defective,conditional,female sterile,germline clone	actin filament & embryonic/larval tracheal systembtl.PS,wing,wing disc,embryonic ventral epidermis,rescuable maternal effect,embryonic/first instar larval cuticle,germline clone,maternal effect,ventral,extended germ band embryo,anterior midgut primordium,posterior midgut primordium,blastoderm embryo,pole cell,actin cytoskeleton | blastoderm stage | germline clone,nucleus | blastoderm stage | germ…	RhoGEF2
yellow	1	FBgn0025394	inc	insomniac	http://flybase.net/reports/FBgn0025394.html	0051260=protein homooligomerization, 0045187=regulation of circadian sleep/wake cycle, sleep, 0006811=ion transport, 0030431=sleep		0042803=protein homodimerization activity, 0005216=ion channel activity, 0017022=myosin binding	sleep defective,recessive,short lived,viable,fertile,neuroanatomy defective,circadian rhythm defective,visible,RU486 conditional	mushroom body alpha-lobe,mushroom body beta-lobe,trichogen cell	inc
yellow	1	FBgn0024733	RpL10	Ribosomal protein L10	http://flybase.net/reports/FBgn0024733.html	0051298=centrosome duplication, 0000022=mitotic spindle elongation, 0006412=translation, 0051297=centrosome organization, 0007052=mitotic spindle organization	0005737=cytoplasm, 0022625=cytosolic large ribosomal subunit, 0005840=ribosome, 0043025=neuronal cell body	0003735=structural constituent of ribosome	lethal		RpL10
yellow	1	FBgn0044323	Cka	Connector of kinase to AP-1	http://flybase.net/reports/FBgn0044323.html	0046330=positive regulation of JNK cascade, 0042051=compound eye photoreceptor development, 0006909=phagocytosis, 0007254=JNK cascade, 0042332=gravitaxis, 0051726=regulation of cell cycle, 0007391=dorsal closure	0072686=mitotic spindle, 0005737=cytoplasm, 0005634=nucleus	0005515=protein binding	viable,fertile,lethal,recessive,fully,rescuable maternal effect,maternal effect,lethal - all die before end of pupal stage,some die during pupal stage,gravitaxis defective,visible	imaginal disc,embryonic/first instar larval cuticle,dorsal,head,embryonic dorsal epidermis,germline clone,rescuable maternal effect,embryonic head,embryonic leading edge cell,maternal effect,tarsal segment,arista,third segment of antenna,wing,unguis,pulvillus	Cka
yellow	1	FBgn0083228	Frq2	Frequenin 2	http://flybase.net/reports/FBgn0083228.html	0007268=synaptic transmission, 0007528=neuromuscular junction development, 0016192=vesicle-mediated transport, 0046928=regulation of neurotransmitter secretion, 0007269=neurotransmitter secretion	0008021=synaptic vesicle	0005509=calcium ion binding	viable,fertile,neuroanatomy defective,neurophysiology defective,locomotor behavior defective	type I bouton,embryonic/larval neuromuscular junction,NMJ bouton	Frq2
yellow	5	FBgn0266137	Dop1R2	Dopamine 1-like receptor 2	http://flybase.net/reports/FBgn0266137.html	0007191=adenylate cyclase-activating dopamine receptor signaling pathway, 0007212=dopamine receptor signaling pathway	0005886=plasma membrane, 0005887=integral to plasma membrane, 0016021=integral to membrane	0008227=G-protein coupled amine receptor activity, 0004935=adrenergic receptor activity, 0004952=dopamine neurotransmitter receptor activity, 0001588=dopamine neurotransmitter receptor activity, coupled via Gs	viable,fertile		Dop1R2
yellow	4	FBgn0259231	CCKLR-17D1	Cholecystokinin-like receptor at 17D1	http://flybase.net/reports/FBgn0259231.html	0007186=G-protein coupled receptor signaling pathway, 0007528=neuromuscular junction development, 0007218=neuropeptide signaling pathway, 0006950=response to stress, 0008345=larval locomotory behavior, 0007204=elevation of cytosolic calcium ion concentration	0043025=neuronal cell body, 0016021=integral to membrane, 0005887=integral to plasma membrane, 0043195=terminal bouton	0004930=G-protein coupled receptor activity, 0008188=neuropeptide receptor activity, 0004951=cholecystokinin receptor activity, 0015054=gastrin receptor activity	neuroanatomy defective	embryonic/larval neuromuscular junction,NMJ bouton,embryonic/larval neuromuscular junction | third instar larval stage,NMJ bouton | third instar larval stage	CCKLR-17D1
yellow	2	FBgn0010263	Rbp9	RNA-binding protein 9	http://flybase.net/reports/FBgn0010263.html	0007293=germarium-derived egg chamber formation, 0060856=establishment of blood-brain barrier, 0036093=germ cell proliferation, 0048477=oogenesis	0005634=nucleus	0000166=nucleotide binding, 0003729=mRNA binding, 0003730=mRNA 3'-UTR binding, 0003723=RNA binding	viable,female sterile,locomotor behavior defective,conditional,short lived,partially,wild-type,recessive,lethal,partially lethal - majority die,visible,body color defective	ovariole,cystocyte,egg chamber,germarium,nurse cell,fusome,mesothoracic tergum	Rbp9
yellow	1	FBgn0259219	CG42319		http://flybase.net/reports/FBgn0259219.html				viable,visible	mesothoracic tergum	CG42319
yellow	2	FBgn0259214	PMCA	plasma membrane calcium ATPase	http://flybase.net/reports/FBgn0259214.html	0070588=calcium ion transmembrane transport, 0006874=cellular calcium ion homeostasis	0005886=plasma membrane, 0016021=integral to membrane	0005524=ATP binding, 0005388=calcium-transporting ATPase activity, 0046872=metal ion binding	lethal,viable		PMCA
yellow	1	FBgn0261612	CngA	Cyclic nucleotide-gated ion channel subunit A	http://flybase.net/reports/FBgn0261612.html	0001666=response to hypoxia, 0019934=cGMP-mediated signaling, 0055085=transmembrane transport, 0006812=cation transport	0017071=intracellular cyclic nucleotide activated cation channel complex	0005221=intracellular cyclic nucleotide activated cation channel activity	viable,stress response defective,lethal		CngA
yellow	4	FBgn0051827	CG31827		http://flybase.net/reports/FBgn0051827.html	0006508=proteolysis		0004252=serine-type endopeptidase activity			CG31827
yellow	1	FBgn0041585	olf186-F	olf186-F	http://flybase.net/reports/FBgn0041585.html	0002115=store-operated calcium entry, 0051928=positive regulation of calcium ion transport, 0007399=nervous system development, 0051533=positive regulation of NFAT protein import into nucleus	0016021=integral to membrane	0015279=store-operated calcium channel activity, 0004252=serine-type endopeptidase activity	lethal,recessive,viable,fertile,lethal - all die before end of pupal stage,some die during pupal stage	dorsal medial muscle	olf186-F
yellow	1	FBgn0010198	RpS15Aa	Ribosomal protein S15Aa	http://flybase.net/reports/FBgn0010198.html	0007052=mitotic spindle organization, 0006412=translation, 0000022=mitotic spindle elongation	0005840=ribosome, 0022627=cytosolic small ribosomal subunit	0003735=structural constituent of ribosome	lethal,partially lethal - majority die,size defective	adult heart	RpS15Aa
yellow	4	FBgn0028864	CG18477		http://flybase.net/reports/FBgn0028864.html	0006508=proteolysis		0004252=serine-type endopeptidase activity			CG18477
yellow	1	FBgn0053835	His2A:CG33835	His2A:CG33835	http://flybase.net/reports/FBgn0053835.html	0006333=chromatin assembly or disassembly, 0006334=nucleosome assembly	0005634=nucleus, 0000786=nucleosome	0003677=DNA binding, 0046982=protein heterodimerization activity			His2A:CG33835
yellow	1	FBgn0260945	Atg1	Autophagy-specific gene 1	http://flybase.net/reports/FBgn0260945.html	0050808=synapse organization, 0006979=response to oxidative stress, 0051124=synaptic growth at neuromuscular junction, 0035069=larval midgut histolysis, 0010508=positive regulation of autophagy, 0010506=regulation of autophagy, 0001558=regulation of cell growth, 0050804=regulation of synaptic transmission, 0006914=autophagy, 0006897=endocytosis, 0016236=macroautophagy, 0032007=negative regulation…	0034273=Atg1p signaling complex	0005524=ATP binding, 0016301=kinase activity, 0019894=kinesin binding, 0004674=protein serine/threonine kinase activity, 0004672=protein kinase activity	starvation stress response defective,increased cell death,partially lethal - majority live,visible,size defective,neurophysiology defective,recessive,lethal - all die before end of pupal stage,some die during pupal stage,viable,partially lethal - majority die,neuroanatomy defective,dominant,lethal,cell death defective,germline clone,somatic clone,developmental rate defective,decreased cell death,…	adult heart,mitochondrionMef2.PR,embryonic/larval fat body,somatic clone | third instar larval stage,embryonic/larval fat body | late third instar larval stage,wing disc | third instar larval stage,autophagic vacuole | supernumeraryptc-559.1,anterior crossvein,wing hair,macrochaeta,filamentous actinptc-559.1,eye disc,eye,neuromuscular junction | larval stage,t-bar & neuromuscular junction | larva…	Atg1
yellow	1	FBgn0053801	His1:CG33801	His1:CG33801	http://flybase.net/reports/FBgn0053801.html	0006334=nucleosome assembly, 0006333=chromatin assembly or disassembly	0000786=nucleosome, 0005634=nucleus	0003677=DNA binding			His1:CG33801
yellow	1	FBgn0053817	His2A:CG33817	His2A:CG33817	http://flybase.net/reports/FBgn0053817.html	0006334=nucleosome assembly, 0006333=chromatin assembly or disassembly	0005634=nucleus, 0000786=nucleosome	0046982=protein heterodimerization activity, 0003677=DNA binding			His2A:CG33817
yellow	1	FBgn0053838	His2A:CG33838	His2A:CG33838	http://flybase.net/reports/FBgn0053838.html	0006334=nucleosome assembly, 0006333=chromatin assembly or disassembly	0005634=nucleus, 0000786=nucleosome	0046982=protein heterodimerization activity, 0003677=DNA binding			His2A:CG33838
yellow	1	FBgn0053862	His2A:CG33862	His2A:CG33862	http://flybase.net/reports/FBgn0053862.html	0006333=chromatin assembly or disassembly, 0006334=nucleosome assembly	0000786=nucleosome, 0005634=nucleus	0003677=DNA binding, 0046982=protein heterodimerization activity			His2A:CG33862
yellow	1	FBgn0053853	His2A:CG33853	His2A:CG33853	http://flybase.net/reports/FBgn0053853.html	0006333=chromatin assembly or disassembly, 0006334=nucleosome assembly	0000786=nucleosome, 0005634=nucleus	0003677=DNA binding, 0046982=protein heterodimerization activity			His2A:CG33853
yellow	1	FBgn0053856	His2A:CG33856	His2A:CG33856	http://flybase.net/reports/FBgn0053856.html	0006334=nucleosome assembly, 0006333=chromatin assembly or disassembly	0005634=nucleus, 0000786=nucleosome	0046982=protein heterodimerization activity, 0003677=DNA binding			His2A:CG33856
yellow	1	FBgn0053813	His1:CG33813	His1:CG33813	http://flybase.net/reports/FBgn0053813.html	0006333=chromatin assembly or disassembly, 0006334=nucleosome assembly	0005634=nucleus, 0000786=nucleosome	0003677=DNA binding			His1:CG33813
yellow	1	FBgn0053819	His1:CG33819	His1:CG33819	http://flybase.net/reports/FBgn0053819.html	0006333=chromatin assembly or disassembly, 0006334=nucleosome assembly	0000786=nucleosome, 0005634=nucleus	0003677=DNA binding			His1:CG33819
yellow	1	FBgn0053828	His1:CG33828	His1:CG33828	http://flybase.net/reports/FBgn0053828.html	0006333=chromatin assembly or disassembly, 0006334=nucleosome assembly	0005634=nucleus, 0000786=nucleosome	0003677=DNA binding			His1:CG33828
yellow	1	FBgn0053841	His2A:CG33841	His2A:CG33841	http://flybase.net/reports/FBgn0053841.html	0006333=chromatin assembly or disassembly, 0006334=nucleosome assembly	0005634=nucleus, 0000786=nucleosome	0003677=DNA binding, 0046982=protein heterodimerization activity			His2A:CG33841
yellow	1	FBgn0053850	His2A:CG33850	His2A:CG33850	http://flybase.net/reports/FBgn0053850.html	0006334=nucleosome assembly, 0006333=chromatin assembly or disassembly	0005634=nucleus, 0000786=nucleosome	0046982=protein heterodimerization activity, 0003677=DNA binding			His2A:CG33850
yellow	1	FBgn0030674	CG8184		http://flybase.net/reports/FBgn0030674.html	0042787=protein ubiquitination involved in ubiquitin-dependent protein catabolic process, 0033227=dsRNA transport	0005737=cytoplasm, 0005634=nucleus	0004842=ubiquitin-protein ligase activity	visible,partially lethal - majority die,some die during pupal stage	chaeta,supernumerary,mesothoracic tergum	CG8184
yellow	1	FBgn0022959	yps	ypsilon schachtel	http://flybase.net/reports/FBgn0022959.html	0048477=oogenesis, 0006355=regulation of transcription, DNA-dependent, 0000398=mRNA splicing, via spliceosome	0071011=precatalytic spliceosome, 0005634=nucleus, 0071013=catalytic step 2 spliceosome	0003729=mRNA binding, 0003677=DNA binding, 0003676=nucleic acid binding	lethal,viable,female fertile,fertile		yps
yellow	1	FBgn0034109	CG7747		http://flybase.net/reports/FBgn0034109.html	0000398=mRNA splicing, via spliceosome, 0006457=protein folding	0071013=catalytic step 2 spliceosome	0003755=peptidyl-prolyl cis-trans isomerase activity	viable,fertile,lethal - all die before end of pupal stage,some die during pupal stage		CG7747
yellow	1	FBgn0053834	His1:CG33834	His1:CG33834	http://flybase.net/reports/FBgn0053834.html	0006333=chromatin assembly or disassembly, 0006334=nucleosome assembly	0000786=nucleosome, 0005634=nucleus	0003677=DNA binding			His1:CG33834
yellow	1	FBgn0053852	His1:CG33852	His1:CG33852	http://flybase.net/reports/FBgn0053852.html	0006333=chromatin assembly or disassembly, 0006334=nucleosome assembly	0005634=nucleus, 0000786=nucleosome	0003677=DNA binding			His1:CG33852
yellow	1	FBgn0053865	His2A:CG33865	His2A:CG33865	http://flybase.net/reports/FBgn0053865.html	0006334=nucleosome assembly, 0006333=chromatin assembly or disassembly	0000786=nucleosome, 0005634=nucleus	0046982=protein heterodimerization activity, 0003677=DNA binding			His2A:CG33865
yellow	1	FBgn0037705	mura	murashka	http://flybase.net/reports/FBgn0037705.html	0007611=learning or memory, 2001020=regulation of response to DNA damage stimulus, 0007616=long-term memory, 0008355=olfactory learning, 0048149=behavioral response to ethanol		0008270=zinc ion binding	viable,fertile,learning defective,memory defective,chemical resistant		mura
yellow	1	FBgn0033555	RpS15Ab	Ribosomal protein S15Ab	http://flybase.net/reports/FBgn0033555.html	0006412=translation, 0007052=mitotic spindle organization, 0000022=mitotic spindle elongation	0022627=cytosolic small ribosomal subunit	0003735=structural constituent of ribosome			RpS15Ab
yellow	1	FBgn0040309	Jafrac1	thioredoxin peroxidase 1	http://flybase.net/reports/FBgn0040309.html	0008340=determination of adult lifespan, 0007281=germ cell development, 0042594=response to starvation, 0055114=oxidation-reduction process, 0042744=hydrogen peroxide catabolic process, 0007155=cell adhesion, 0045454=cell redox homeostasis, 0006979=response to oxidative stress, 0008354=germ cell migration, 0006974=response to DNA damage stimulus	0005875=microtubule associated complex, 0005829=cytosol	0008379=thioredoxin peroxidase activity, 0016209=antioxidant activity, 0004602=glutathione peroxidase activity, 0004601=peroxidase activity	cell migration defective,cell adhesion defective,oxidative stress response defective,starvation stress response defective,long lived,RU486 conditional,short lived,conditional	germline cell,maternal effect	Jafrac1
yellow	1	FBgn0034789	PIP5K59B	PIP5K59B	http://flybase.net/reports/FBgn0034789.html	0016310=phosphorylation, 0008582=regulation of synaptic growth at neuromuscular junction, 0046488=phosphatidylinositol metabolic process		0016308=1-phosphatidylinositol-4-phosphate 5-kinase activity	viable	embryonic/larval neuromuscular junction | third instar larval stage	PIP5K59B
yellow	1	FBgn0003449	snf	sans fille	http://flybase.net/reports/FBgn0003449.html	0000398=mRNA splicing, via spliceosome, 0007539=primary sex determination, soma, 0008380=RNA splicing, 0000381=regulation of alternative mRNA splicing, via spliceosome, 0048477=oogenesis, 0019099=female germ-line sex determination	0071011=precatalytic spliceosome, 0043234=protein complex, 0005692=U11 snRNP, 0005634=nucleus, 0030532=small nuclear ribonucleoprotein complex, 0005685=U1 snRNP, 0005681=spliceosomal complex, 0005686=U2 snRNP, 0071013=catalytic step 2 spliceosome	0030619=U1 snRNA binding, 0030620=U2 snRNA binding, 0000166=nucleotide binding, 0003729=mRNA binding, 0005515=protein binding, 0035614=snRNA stem-loop binding	wild-type,viable,female fertile,male fertile,female sterile,dominant,recessive,tumorigenic,lethal,male,maternal effect,female sterile germline-dependent,lethal - all die before end of embryonic stage,some die during embryonic stage	ovary,egg chamber,germarium,prothoracic leg & macrochaeta | female	snf
yellow	1	FBgn0004404	RpS14b	Ribosomal protein S14b	http://flybase.net/reports/FBgn0004404.html	0006412=translation	0005840=ribosome, 0022627=cytosolic small ribosomal subunit	0003735=structural constituent of ribosome			RpS14b
yellow	1	FBgn0031759	lid	little imaginal discs	http://flybase.net/reports/FBgn0031759.html	0043970=histone H3-K9 acetylation, 0034720=histone H3-K4 demethylation, 0006325=chromatin organization, 0055114=oxidation-reduction process, 0045475=locomotor rhythm	0005634=nucleus, 0070822=Sin3-type complex	0034647=histone demethylase activity (H3-trimethyl-K4 specific), 0032453=histone demethylase activity (H3-K4 specific), 0016706=oxidoreductase activity, acting on paired donors, with incorporation or reduction of molecular oxygen, 2-oxoglutarate as one donor, and incorporation of one atom each of oxygen into both donors, 0008270=zinc ion binding, 0005515=protein binding, 0043992=histone acetyltra…	viable,female sterile,short lived,male,chemical sensitive,lethal,partially lethal - majority die,recessive,lethal - all die before end of pupal stage,some die during pupal stage,enhancer of variegation,dominant,locomotor rhythm defective,visible	imaginal disc,embryonic/larval optic lobe,macrochaeta,supernumerary,mesothoracic tergum	lid
yellow	1	FBgn0053810	His1:CG33810	His1:CG33810	http://flybase.net/reports/FBgn0053810.html	0006333=chromatin assembly or disassembly, 0006334=nucleosome assembly	0005634=nucleus, 0000786=nucleosome	0003677=DNA binding			His1:CG33810
yellow	1	FBgn0053825	His1:CG33825	His1:CG33825	http://flybase.net/reports/FBgn0053825.html	0006334=nucleosome assembly, 0006333=chromatin assembly or disassembly	0005634=nucleus, 0000786=nucleosome	0003677=DNA binding			His1:CG33825
yellow	1	FBgn0053843	His1:CG33843	His1:CG33843	http://flybase.net/reports/FBgn0053843.html	0006333=chromatin assembly or disassembly, 0006334=nucleosome assembly	0005634=nucleus, 0000786=nucleosome	0003677=DNA binding			His1:CG33843
yellow	1	FBgn0053807	His1:CG33807	His1:CG33807	http://flybase.net/reports/FBgn0053807.html	0006334=nucleosome assembly, 0006333=chromatin assembly or disassembly	0005634=nucleus, 0000786=nucleosome	0003677=DNA binding			His1:CG33807
yellow	2	FBgn0260486	Ziz	Zizimin ortholog (H. sapiens)	http://flybase.net/reports/FBgn0260486.html	0035023=regulation of Rho protein signal transduction		0005089=Rho guanyl-nucleotide exchange factor activity	viable		Ziz
yellow	1	FBgn0019960	CG6455		http://flybase.net/reports/FBgn0019960.html	0022008=neurogenesis	0005739=mitochondrion, 0005743=mitochondrial inner membrane		lethal,neuroanatomy defective,visible,partially lethal - majority die,some die during pupal stage	embryonic/larval neuroblast,ganglion mother cell,trichogen cell	CG6455
yellow	1	FBgn0053517	Dop2R	Dopamine 2-like receptor	http://flybase.net/reports/FBgn0053517.html	0007186=G-protein coupled receptor signaling pathway, 0007212=dopamine receptor signaling pathway	0005887=integral to plasma membrane, 0016021=integral to membrane	0004952=dopamine neurotransmitter receptor activity, 0001591=dopamine neurotransmitter receptor activity, coupled via Gi/Go, 0004930=G-protein coupled receptor activity, 0008227=G-protein coupled amine receptor activity	locomotor behavior defective,feeding behavior defective,viable		Dop2R
yellow	1	FBgn0040056	CG17698		http://flybase.net/reports/FBgn0040056.html	0006468=protein phosphorylation		0004683=calmodulin-dependent protein kinase activity, 0005524=ATP binding, 0004674=protein serine/threonine kinase activity	viable		CG17698
yellow	1	FBgn0053814	His2A:CG33814	His2A:CG33814	http://flybase.net/reports/FBgn0053814.html	0006333=chromatin assembly or disassembly, 0006334=nucleosome assembly	0000786=nucleosome, 0005634=nucleus	0003677=DNA binding, 0046982=protein heterodimerization activity			His2A:CG33814
yellow	1	FBgn0053832	His2A:CG33832	His2A:CG33832	http://flybase.net/reports/FBgn0053832.html	0006334=nucleosome assembly, 0006333=chromatin assembly or disassembly	0005634=nucleus, 0000786=nucleosome	0046982=protein heterodimerization activity, 0003677=DNA binding			His2A:CG33832
yellow	1	FBgn0053844	His2A:CG33844	His2A:CG33844	http://flybase.net/reports/FBgn0053844.html	0006333=chromatin assembly or disassembly, 0006334=nucleosome assembly	0005634=nucleus, 0000786=nucleosome	0003677=DNA binding, 0046982=protein heterodimerization activity			His2A:CG33844
yellow	1	FBgn0034902	CG5532		http://flybase.net/reports/FBgn0034902.html		0016020=membrane		viable		CG5532
yellow	1	FBgn0053846	His1:CG33846	His1:CG33846	http://flybase.net/reports/FBgn0053846.html	0006334=nucleosome assembly, 0006333=chromatin assembly or disassembly	0000786=nucleosome, 0005634=nucleus	0003677=DNA binding			His1:CG33846
yellow	1	FBgn0053826	His2A:CG33826	His2A:CG33826	http://flybase.net/reports/FBgn0053826.html	0006334=nucleosome assembly, 0006333=chromatin assembly or disassembly	0005634=nucleus, 0000786=nucleosome	0046982=protein heterodimerization activity, 0003677=DNA binding			His2A:CG33826
yellow	1	FBgn0052264	CG32264		http://flybase.net/reports/FBgn0052264.html				viable,fertile		CG32264
yellow	1	FBgn0053808	His2A:CG33808	His2A:CG33808	http://flybase.net/reports/FBgn0053808.html	0006334=nucleosome assembly, 0006333=chromatin assembly or disassembly	0000786=nucleosome, 0005634=nucleus	0046982=protein heterodimerization activity, 0003677=DNA binding			His2A:CG33808
yellow	1	FBgn0053855	His1:CG33855	His1:CG33855	http://flybase.net/reports/FBgn0053855.html	0006333=chromatin assembly or disassembly, 0006334=nucleosome assembly	0000786=nucleosome, 0005634=nucleus	0003677=DNA binding			His1:CG33855
yellow	1	FBgn0053847	His2A:CG33847	His2A:CG33847	http://flybase.net/reports/FBgn0053847.html	0006333=chromatin assembly or disassembly, 0006334=nucleosome assembly	0005634=nucleus, 0000786=nucleosome	0003677=DNA binding, 0046982=protein heterodimerization activity			His2A:CG33847
yellow	2	FBgn0085419	Rgk2	Rad, Gem/Kir family member 2	http://flybase.net/reports/FBgn0085419.html	0006184=GTP catabolic process, 0007264=small GTPase mediated signal transduction	0016020=membrane	0005525=GTP binding, 0003924=GTPase activity	viable		Rgk2
yellow	1	FBgn0034179	CG6805		http://flybase.net/reports/FBgn0034179.html	0016311=dephosphorylation, 0046856=phosphatidylinositol dephosphorylation		0046030=inositol trisphosphate phosphatase activity	viable,fertile		CG6805
yellow	1	FBgn0012051	CalpA	Calpain-A	http://flybase.net/reports/FBgn0012051.html	0021919=BMP signaling pathway involved in spinal cord dorsal/ventral patterning, 0042335=cuticle development, 0006508=proteolysis, 0009953=dorsal/ventral pattern formation, 0008340=determination of adult lifespan, 0016540=protein autoprocessing, 0006909=phagocytosis, 0030036=actin cytoskeleton organization	0015629=actin cytoskeleton, 0005737=cytoplasm, 0043025=neuronal cell body, 0005622=intracellular	0005509=calcium ion binding, 0004198=calcium-dependent cysteine-type endopeptidase activity	viable,long lived		CalpA
yellow	1	FBgn0004652	fru	fruitless	http://flybase.net/reports/FBgn0004652.html	0045433=male courtship behavior, veined wing generated song production, 0007517=muscle organ development, 0046661=male sex differentiation, 0007618=mating, 0007620=copulation, 0048813=dendrite morphogenesis, 0007530=sex determination, 0016199=axon midline choice point recognition, 0007417=central nervous system development, 0016543=male courtship behavior, orientation prior to leg tapping and win…	0005634=nucleus	0003700=sequence-specific DNA binding transcription factor activity, 0003676=nucleic acid binding, 0046872=metal ion binding	neuroanatomy defective,male,female,courtship behavior defective,semi-fertile,partially lethal - majority live,male limited,male sterile,partially,song defective,viable,recessive,male semi-sterile,behavior defective,mating defective,lethal,male fertile,fertile,hypoactive,chemical conditional,sterile,partially lethal - majority die,heat sensitive,lethal - all die before end of pupal stage,some die …	prothoracic leg taste bristle chemosensory neuron,male,female,male abdominal 5 muscle,male accessory gland,vas deferens,serotonergic neuron,adult fruitless pMP-e (female) neuron,ectopic,wing,joint,anterior scutellar bristle,sternopleural bristle,tibia,macrochaeta,adult abdomen & motor neuron,adult abdomen & motor neuronfruw24),antennal lobe glomerulus DA1,antennal lobe glomerulus VA1,antennal lob…	fru
yellow	1	FBgn0035232	CG12099		http://flybase.net/reports/FBgn0035232.html			0008270=zinc ion binding	viable,fertile		CG12099
yellow	1	FBgn0015509	lin19	lin-19-like	http://flybase.net/reports/FBgn0015509.html	0007095=mitotic G2 DNA damage checkpoint, 0006511=ubiquitin-dependent protein catabolic process	0019005=SCF ubiquitin ligase complex, 0000152=nuclear ubiquitin ligase complex, 0031461=cullin-RING ubiquitin ligase complex	0031625=ubiquitin protein ligase binding	lethal,recessive,neuroanatomy defective,somatic clone,female sterile,germline clone,increased cell death,lethal - all die before end of pupal stage,some die during pupal stage,lethal - all die before end of larval stage,some die during larval stage,viable,visible	neuroblast,somatic clone,ovary,germline clone,eye disc,eye	lin19
yellow	1	FBgn0260946	exo84		http://flybase.net/reports/FBgn0260946.html	0007163=establishment or maintenance of cell polarity, 0000910=cytokinesis, 0007110=meiosis I cytokinesis, 0016192=vesicle-mediated transport, 0007286=spermatid development, 0016081=synaptic vesicle docking involved in exocytosis, 0043147=meiotic spindle stabilization, 0045199=maintenance of epithelial cell apical/basal polarity, 0007269=neurotransmitter secretion, 0000916=actomyosin contractile …	0000145=exocyst		meiotic cell cycle defective,male,recessive,cytokinesis defective,mitotic cell cycle defective,lethal - all die before end of embryonic stage,some die during embryonic stage,cell polarity defective,visible,partially lethal - majority die,some die during pharate adult stage	spermatid & nucleus | supernumerary,Nebenkern,spindle & meiotic telophase I | male,contractile ring & meiotic telophase I | male,spindle & meiotic telophase II | male,contractile ring & meiotic telophase II | male,spermatid & nucleus | supernumeraryEspl1),NebenkernEspl1),spindle & meiotic telophase I | maleEspl1),contractile ring & meiotic telophase I | maleEspl1),spindle & meiotic telophase II |…	exo84
yellow	1	FBgn0053816	His1:CG33816	His1:CG33816	http://flybase.net/reports/FBgn0053816.html	0006333=chromatin assembly or disassembly, 0006334=nucleosome assembly	0005634=nucleus, 0000786=nucleosome	0003677=DNA binding			His1:CG33816
yellow	1	FBgn0053840	His1:CG33840	His1:CG33840	http://flybase.net/reports/FBgn0053840.html	0006333=chromatin assembly or disassembly, 0006334=nucleosome assembly	0005634=nucleus, 0000786=nucleosome	0003677=DNA binding			His1:CG33840
yellow	1	FBgn0053820	His2A:CG33820	His2A:CG33820	http://flybase.net/reports/FBgn0053820.html	0006333=chromatin assembly or disassembly, 0006334=nucleosome assembly	0005634=nucleus, 0000786=nucleosome	0003677=DNA binding, 0046982=protein heterodimerization activity			His2A:CG33820
yellow	1	FBgn0264815	Pde1c		http://flybase.net/reports/FBgn0264815.html	0009187=cyclic nucleotide metabolic process, 0060179=male mating behavior, 0046058=cAMP metabolic process, 0030162=regulation of proteolysis, 0007165=signal transduction, 0046068=cGMP metabolic process, 0032504=multicellular organism reproduction	0005615=extracellular space	0004114=3',5'-cyclic-nucleotide phosphodiesterase activity, 0004117=calmodulin-dependent cyclic-nucleotide phosphodiesterase activity, 0004115=3',5'-cyclic-AMP phosphodiesterase activity, 0004867=serine-type endopeptidase inhibitor activity, 0048101=calcium- and calmodulin-regulated 3',5'-cyclic-GMP phosphodiesterase activity, 0005516=calmodulin binding, 0047555=3',5'-cyclic-GMP phosphodiesterase…	viable,fertile,male sterile,recessive,mating defective,visible	trichogen cell	Pde1c
yellow	1	FBgn0035195	Sac1	Sac1	http://flybase.net/reports/FBgn0035195.html	0046856=phosphatidylinositol dephosphorylation, 0046664=dorsal closure, amnioserosa morphology change, 0046329=negative regulation of JNK cascade, 0016199=axon midline choice point recognition	0071683=sensory dendrite, 0030424=axon, 0043025=neuronal cell body	0052866=phosphatidylinositol phosphate phosphatase activity, 0052744=phosphatidylinositol monophosphate phosphatase activity	visible,lethal,lethal - all die before end of larval stage,some die during larval stage,neuroanatomy defective,lethal - all die before end of embryonic stage,recessive,some die during embryonic stage,partially lethal - majority die	eye,embryonic/first instar larval cuticle,dorsal,dorsal hair,amnioserosa	Sac1
yellow	1	FBgn0021796	Tor	Target of rapamycin	http://flybase.net/reports/FBgn0021796.html	0048813=dendrite morphogenesis, 0035264=multicellular organism growth, 0016242=negative regulation of macroautophagy, 0040018=positive regulation of multicellular organism growth, 0006974=response to DNA damage stimulus, 0007411=axon guidance, 0001934=positive regulation of protein phosphorylation, 2000377=regulation of reactive oxygen species metabolic process, 0045793=positive regulation of cel…		0043621=protein self-association, 0004672=protein kinase activity, 0016773=phosphotransferase activity, alcohol group as acceptor, 0008144=drug binding	neuroanatomy defective,somatic clone,small body,lethal,recessive,body size defective,decreased cell size,gravitaxis defective,wild-type,mitotic cell cycle defective,developmental rate defective,cell size defective,decreased cell number,lethal - all die before end of larval stage,some die during larval stage,sterile,increased cell death,lethal - all die before end of pupal stage,some die during pu…	axon | somatic clone,dendrite | somatic clone,anterior fascicle & synapse,intersegmental nerve,larva,larval salivary gland & nucleus,fat body,vesicle,nucleus,salivary gland imaginal ring,cell cycle,dorsal mesothoracic disc & nucleolus,embryonic/larval fat body,somatic clone,dendritic arborizing neuron,eye disc,embryonic/larval salivary gland,ovary,testis,head,embryonic/larval neuroblast,wing,post…	Tor
yellow	1	FBgn0004403	RpS14a	Ribosomal protein S14a	http://flybase.net/reports/FBgn0004403.html	0006412=translation	0005840=ribosome, 0022627=cytosolic small ribosomal subunit	0003735=structural constituent of ribosome			RpS14a
yellow	1	FBgn0053858	His1:CG33858	His1:CG33858	http://flybase.net/reports/FBgn0053858.html	0006333=chromatin assembly or disassembly, 0006334=nucleosome assembly	0000786=nucleosome, 0005634=nucleus	0003677=DNA binding			His1:CG33858
yellow	1	FBgn0264975	Nrg	Neuroglian	http://flybase.net/reports/FBgn0264975.html	0007560=imaginal disc morphogenesis, 0045924=regulation of female receptivity, 0061343=cell adhesion involved in heart morphogenesis, 0048812=neuron projection morphogenesis, 0008366=axon ensheathment, 0019991=septate junction assembly, 0016319=mushroom body development, 0048675=axon extension, 0035011=melanotic encapsulation of foreign target, 0007173=epidermal growth factor receptor signaling p…	0005919=pleated septate junction, 0016328=lateral plasma membrane, 0005918=septate junction, 0030175=filopodium, 0005886=plasma membrane	0005509=calcium ion binding	viable,fertile,immune response defective,conditional,neuroanatomy defective,mating defective,female,recessive,courtship behavior defective,lethal,maternal effect,male,heat sensitive,lethal - all die before end of embryonic stage,some die during embryonic stage,neurophysiology defective,locomotor behavior defective,memory defective,thermotaxis behavior defective,size defective,lethal - all die bef…	plasmatocyte,lamellocyte,dendritic arborizing neuron | larval stage,dendrite | larval stage,seminal receptacle,ellipsoid body,adult central complex,adult mushroom body,adult antennal lobe,lobe system of adult mushroom body,presumptive embryonic salivary gland,embryonic somatic muscle,tracheal branch primordium,peripheral nervous system,aCC neuron,septate junction,,peripheral glial cell,ventral ne…	Nrg
yellow	1	FBgn0034155	unc-104	unc-104 ortholog	http://flybase.net/reports/FBgn0034155.html	0007528=neuromuscular junction development, 0016192=vesicle-mediated transport, 0048490=anterograde synaptic vesicle transport, 0048489=synaptic vesicle transport, 0007411=axon guidance, 0008345=larval locomotory behavior, 0047496=vesicle transport along microtubule, 0016188=synaptic vesicle maturation	0005875=microtubule associated complex, 0005871=kinesin complex	0005524=ATP binding, 0003777=microtubule motor activity, 0008017=microtubule binding	neuroanatomy defective,somatic clone,uncoordinated,locomotor behavior defective,lethal - all die before end of pupal stage,some die during pupal stage,lethal - all die before end of larval stage,some die during third instar larval stage,lethal - all die before end of embryonic stage,some die during embryonic stage,viable,neurophysiology defective,paralytic	dense core granule & axon,synaptic vesicle,bouton,embryonic/larval neuromuscular junction,intersegmental nerve branch ISNb of A1-7,synapse,terminal bouton,photoreceptor cell R7,somatic clone,terminal boutonAlk-21),synapseAlk-21)	unc-104
yellow	1	FBgn0037874	Tctp	Translationally controlled tumor protein ortholog (H. sapiens)	http://flybase.net/reports/FBgn0037874.html	0045793=positive regulation of cell size, 0040018=positive regulation of multicellular organism growth	0005737=cytoplasm	0005088=Ras guanyl-nucleotide exchange factor activity, 0005085=guanyl-nucleotide exchange factor activity	viable,lethal,recessive,small body,visible,decreased cell size,decreased cell number,lethal - all die before end of larval stage,some die during third instar larval stage,somatic clone,lethal - all die before end of first instar larval stage,some die during first instar larval stage,partially lethal - majority die,some die during pupal stage	eye,wing,1st posterior cell,imaginal disc,somatic clone,trichogen cell,mesothoracic tergum	Tctp
yellow	1	FBgn0261547	Exn	Ephexin	http://flybase.net/reports/FBgn0261547.html	0007480=imaginal disc-derived leg morphogenesis, 0046928=regulation of neurotransmitter secretion, 0035011=melanotic encapsulation of foreign target, 0035025=positive regulation of Rho protein signal transduction	0042734=presynaptic membrane, 0031594=neuromuscular junction	0005089=Rho guanyl-nucleotide exchange factor activity	viable,neurophysiology defective,recessive,immune response defective		Exn
yellow	1	FBgn0039270	PQBP1	Poly-glutamine tract binding protein 1	http://flybase.net/reports/FBgn0039270.html	0008355=olfactory learning, 0000398=mRNA splicing, via spliceosome	0071013=catalytic step 2 spliceosome, 0071011=precatalytic spliceosome		viable,fertile,learning defective		PQBP1
yellow	1	FBgn0037351	RpL13A	Ribosomal protein L13A	http://flybase.net/reports/FBgn0037351.html	0007219=Notch signaling pathway, 0006412=translation, 0051298=centrosome duplication, 0008407=chaeta morphogenesis	0022625=cytosolic large ribosomal subunit, 0005840=ribosome	0003735=structural constituent of ribosome	Minute,dominant,visible,lethal	macrochaeta	RpL13A
yellow	1	FBgn0032536	Ance-3	Ance-3	http://flybase.net/reports/FBgn0032536.html	0006508=proteolysis	0016021=integral to membrane, 0016020=membrane	0008241=peptidyl-dipeptidase activity, 0008237=metallopeptidase activity	viable		Ance-3
yellow	1	FBgn0039924	PIP4K	Phosphatidylinositol 5-phosphate 4-kinase	http://flybase.net/reports/FBgn0039924.html	0007015=actin filament organization, 0007155=cell adhesion, 0040018=positive regulation of multicellular organism growth, 0032006=regulation of TOR signaling cascade, 0046854=phosphatidylinositol phosphorylation, 0016310=phosphorylation, 0030307=positive regulation of cell growth, 0008360=regulation of cell shape	0005886=plasma membrane	0016308=1-phosphatidylinositol-4-phosphate 5-kinase activity, 0016309=1-phosphatidylinositol-5-phosphate 4-kinase activity	small body,developmental rate defective,decreased cell size,large body,increased cell size	embryonic/larval salivary gland,embryonic/larval salivary gland | larval stage	PIP4K
yellow	1	FBgn0263289	scrib	scribbled	http://flybase.net/reports/FBgn0263289.html	0035088=establishment or maintenance of apical/basal cell polarity, 0072089=stem cell proliferation, 0050680=negative regulation of epithelial cell proliferation, 0001738=morphogenesis of a polarized epithelium, 0000902=cell morphogenesis, 0016335=morphogenesis of larval imaginal disc epithelium, 0048863=stem cell differentiation, 0008285=negative regulation of cell proliferation, 0045571=negativ…	0016323=basolateral plasma membrane, 0005918=septate junction, 0045169=fusome, 0031594=neuromuscular junction, 0016328=lateral plasma membrane, 0016327=apicolateral plasma membrane	0005515=protein binding	viable,lethal,recessive,fertile,smell perception defective,female limited,male,female,behavior defective,male limited,size defective,planar polarity defective,lethal - all die before end of larval stage,some die during larval stage,partially lethal - majority die,lethal - all die before end of pupal stage,some die during pupal stage,lethal - all die before end of P-stage,some die during pharate a…	macrochaeta,wing disc,egg,maternal effect,organism | third instar larval stage,eye disc,somatic clone,embryonic/larval brain,imaginal disc,epithelial cell,septate junction,eye,embryonic dorsal epidermis,germline clone,follicle cell,cell autonomous,eye-antennal disc,embryonic/first instar larval cuticle,embryonic/larval fat body,chaeta,adult thorax,adult head,lamina,ommatidium,cell non-autonomous,…	scrib
yellow	1	FBgn0260799	p120ctn	Adherens junction protein p120	http://flybase.net/reports/FBgn0260799.html	0034334=adherens junction maintenance, 0001745=compound eye morphogenesis, 0007155=cell adhesion	0005737=cytoplasm, 0005813=centrosome, 0005912=adherens junction		cell shape defective,viable,fertile,developmental rate defective,neuroanatomy defective,lethal,partially	stage 14 embryo,embryonic leading edge cell,dorsal closure embryo,tertiary pigment cell,supernumerary,inter-ommatidial cell	p120ctn
yellow	1	FBgn0053822	His1:CG33822	His1:CG33822	http://flybase.net/reports/FBgn0053822.html	0006333=chromatin assembly or disassembly, 0006334=nucleosome assembly	0005634=nucleus, 0000786=nucleosome	0003677=DNA binding			His1:CG33822
yellow	1	FBgn0053859	His2A:CG33859	His2A:CG33859	http://flybase.net/reports/FBgn0053859.html	0006333=chromatin assembly or disassembly, 0006334=nucleosome assembly	0000786=nucleosome, 0005634=nucleus	0003677=DNA binding, 0046982=protein heterodimerization activity			His2A:CG33859
yellow	1	FBgn0053864	His1:CG33864	His1:CG33864	http://flybase.net/reports/FBgn0053864.html	0006333=chromatin assembly or disassembly, 0006334=nucleosome assembly	0005634=nucleus, 0000786=nucleosome	0003677=DNA binding			His1:CG33864
yellow	1	FBgn0053829	His2A:CG33829	His2A:CG33829	http://flybase.net/reports/FBgn0053829.html	0006334=nucleosome assembly, 0006333=chromatin assembly or disassembly	0005634=nucleus, 0000786=nucleosome	0046982=protein heterodimerization activity, 0003677=DNA binding			His2A:CG33829
yellow	1	FBgn0053861	His1:CG33861	His1:CG33861	http://flybase.net/reports/FBgn0053861.html	0006334=nucleosome assembly, 0006333=chromatin assembly or disassembly	0000786=nucleosome, 0005634=nucleus	0003677=DNA binding			His1:CG33861
yellow	1	FBgn0053837	His1:CG33837	His1:CG33837	http://flybase.net/reports/FBgn0053837.html	0006334=nucleosome assembly, 0006333=chromatin assembly or disassembly	0005634=nucleus, 0000786=nucleosome	0003677=DNA binding			His1:CG33837
yellow	1	FBgn0053823	His2A:CG33823	His2A:CG33823	http://flybase.net/reports/FBgn0053823.html	0006334=nucleosome assembly, 0006333=chromatin assembly or disassembly	0000786=nucleosome, 0005634=nucleus	0046982=protein heterodimerization activity, 0003677=DNA binding			His2A:CG33823
yellow	1	FBgn0053804	His1:CG33804	His1:CG33804	http://flybase.net/reports/FBgn0053804.html	0006333=chromatin assembly or disassembly, 0006334=nucleosome assembly	0000786=nucleosome, 0005634=nucleus	0003677=DNA binding			His1:CG33804
yellow	1	FBgn0053849	His1:CG33849	His1:CG33849	http://flybase.net/reports/FBgn0053849.html	0006333=chromatin assembly or disassembly, 0006334=nucleosome assembly	0005634=nucleus, 0000786=nucleosome	0003677=DNA binding			His1:CG33849
yellow	1	FBgn0053831	His1:CG33831	His1:CG33831	http://flybase.net/reports/FBgn0053831.html	0006333=chromatin assembly or disassembly, 0006334=nucleosome assembly	0005634=nucleus, 0000786=nucleosome	0003677=DNA binding			His1:CG33831
yellow	1	FBgn0039713	RpS8	Ribosomal protein S8	http://flybase.net/reports/FBgn0039713.html	0022008=neurogenesis, 0000462=maturation of SSU-rRNA from tricistronic rRNA transcript (SSU-rRNA, 5.8S rRNA, LSU-rRNA), 0006414=translational elongation, 0006412=translation	0005840=ribosome, 0022627=cytosolic small ribosomal subunit	0003735=structural constituent of ribosome	lethal,neuroanatomy defective	embryonic/larval neuroblast,ganglion mother cell	RpS8
yellow	1	FBgn0262955	RpII140	RNA polymerase II 140kD subunit	http://flybase.net/reports/FBgn0262955.html	0006366=transcription from RNA polymerase II promoter	0005665=DNA-directed RNA polymerase II, core complex	0032549=ribonucleoside binding, 0003899=DNA-directed RNA polymerase activity, 0003677=DNA binding	lethal,recessive,wild-type,viable,heat sensitive,visible,dominant,homeotic,male,lethal - all die before end of embryonic stage,some die during embryonic stage,germline clone,maternal effect,partially lethal - majority die	capitellum,adult abdominal segment 6,male,adult abdominal segment 5,ectopic,cephalopharyngeal skeleton,germline clone,maternal effect,embryonic abdominal segment,filzkorper,embryonic segment,trichogen cell,mesothoracic tergum	RpII140
yellow	1	FBgn0016698	Ptpa	Phosphotyrosyl phosphatase activator	http://flybase.net/reports/FBgn0016698.html	0050790=regulation of catalytic activity		0008160=protein tyrosine phosphatase activator activity	viable,planar polarity defective		Ptpa
yellow	1	FBgn0000529	bsh	brain-specific homeobox	http://flybase.net/reports/FBgn0000529.html	0007420=brain development, 0048663=neuron fate commitment, 0006355=regulation of transcription, DNA-dependent	0005634=nucleus	0003700=sequence-specific DNA binding transcription factor activity, 0000976=transcription regulatory region sequence-specific DNA binding	viable,neuroanatomy defective,somatic clone	medullary intrinsic neuron Mi1,somatic clone,transmedullary neuron,ectopic,lamina monopolar neuron L3,lamina monopolar neuron L4,supernumerary	bsh
yellow	1	FBgn0005427	ewg	erect wing	http://flybase.net/reports/FBgn0005427.html	0030177=positive regulation of Wnt receptor signaling pathway, 0007517=muscle organ development, 0006357=regulation of transcription from RNA polymerase II promoter, 0007560=imaginal disc morphogenesis, 0045886=negative regulation of synaptic growth at neuromuscular junction, 0007417=central nervous system development	0005634=nucleus	0003700=sequence-specific DNA binding transcription factor activity, 0003677=DNA binding	neuroanatomy defective,RU486 conditional,lethal - all die before end of pupal stage,some die during pupal stage,wild-type,viable,reduced,lethal - all die before end of embryonic stage,recessive,some die during embryonic stage,lethal,locomotor behavior defective,somatic clone,flightless,visible,body color defective	NMJ bouton,RU486 conditional,embryonic/larval neuromuscular junction,synapse | third instar larval stage, with ewg2,indirect flight muscle,dorsal medial muscle,lateral oblique dorsal muscle,somatic clone,synapse | third instar larval stage, with ewgŒîDJ.elav.TIvirHA1,TVSVG,wing,mesothoracic tergum	ewg
yellow	1	FBgn0263997	CG43740		http://flybase.net/reports/FBgn0263997.html	0046331=lateral inhibition			viable,visible,lethal - all die before end of pupal stage,some die during pupal stage	chaeta	CG43740
yellow	1	FBgn0030318	rho-4	rhomboid-4	http://flybase.net/reports/FBgn0030318.html	0006508=proteolysis	0016021=integral to membrane, 0005886=plasma membrane	0004252=serine-type endopeptidase activity, 0008236=serine-type peptidase activity, 0005509=calcium ion binding	viable,fertile	wing,wing vein,ectopic	rho-4
yellow	1	FBgn0030676	CG12379		http://flybase.net/reports/FBgn0030676.html			0008270=zinc ion binding			CG12379
yellow	1	FBgn0037744	CG8417		http://flybase.net/reports/FBgn0037744.html	0005975=carbohydrate metabolic process, 0009298=GDP-mannose biosynthetic process		0008270=zinc ion binding, 0004476=mannose-6-phosphate isomerase activity	viable,fertile		CG8417
yellow	1	FBgn0036581	MED10	Mediator complex subunit 10	http://flybase.net/reports/FBgn0036581.html	0006366=transcription from RNA polymerase II promoter, 0006367=transcription initiation from RNA polymerase II promoter, 0006357=regulation of transcription from RNA polymerase II promoter	0016592=mediator complex	0005515=protein binding, 0001104=RNA polymerase II transcription cofactor activity, 0003713=transcription coactivator activity	lethal - all die before end of pupal stage,some die during pupal stage		MED10
yellow	1	FBgn0264954	fd3F	forkhead domain 3F	http://flybase.net/reports/FBgn0264954.html	0048806=genitalia development, 0009790=embryo development, 0007389=pattern specification process, 0048813=dendrite morphogenesis, 0051090=regulation of sequence-specific DNA binding transcription factor activity, 0009888=tissue development, 0000122=negative regulation of transcription from RNA polymerase II promoter	0005634=nucleus, 0005667=transcription factor complex	0003690=double-stranded DNA binding, 0003700=sequence-specific DNA binding transcription factor activity, 0000976=transcription regulatory region sequence-specific DNA binding, 0008301=DNA binding, bending, 0008134=transcription factor binding, 0003705=RNA polymerase II distal enhancer sequence-specific DNA binding transcription factor activity	locomotor behavior defective,gravitaxis defective,recessive,neurophysiology defective,auditory perception defective,neuroanatomy defective,viable	scolopidial cilium,Johnston organ neuron,scolopidial neuron	fd3F
yellow	1	FBgn0266186	Vamp7	Vesicle-associated membrane protein 7	http://flybase.net/reports/FBgn0266186.html	0006886=intracellular protein transport, 0016192=vesicle-mediated transport, 0097352=autophagic vacuole maturation	0005886=plasma membrane, 0016021=integral to membrane	0005484=SNAP receptor activity	viable,fertile	fat body	Vamp7
yellow	8	FBgn0001105	Gbeta13F	G protein Œ≤-subunit 13F	http://flybase.net/reports/FBgn0001105.html	0061343=cell adhesion involved in heart morphogenesis, 0007015=actin filament organization, 0045176=apical protein localization, 0007186=G-protein coupled receptor signaling pathway, 0055059=asymmetric neuroblast division	0005886=plasma membrane, 0005834=heterotrimeric G-protein complex, 0005875=microtubule associated complex	0003924=GTPase activity	wild-type,lethal,recessive,neuroanatomy defective,germline clone,visible,body color defective,partially lethal - majority die,some die during pupal stage	spindle & neuroblast,embryonic neuroblast,neuroblast,germline clone,EL neuron,gastrula embryo,embryonic/first instar larval cuticle,anterior,posterior,embryonic neuroblast & spindle | germ-line clone,trichogen cell,mesothoracic tergum	Gbeta13F
yellow	1	FBgn0000157	Dll	Distal-less	http://flybase.net/reports/FBgn0000157.html	0007485=imaginal disc-derived male genitalia development, 0035215=genital disc development, 0035114=imaginal disc-derived appendage morphogenesis, 0048264=determination of ventral identity, 0048728=proboscis development, 0010629=negative regulation of gene expression, 0007480=imaginal disc-derived leg morphogenesis, 0007469=antennal development, 0007487=analia development, 0008587=imaginal disc-d…	0005634=nucleus	0000976=transcription regulatory region sequence-specific DNA binding, 0003700=sequence-specific DNA binding transcription factor activity	lethal,homeotic,recessive,chemosensitive behavior defective,visible,dominant,lethal - all die before end of embryonic stage,some die during embryonic stage,viable,neuroanatomy defective,somatic clone,lethal - all die before end of P-stage,some die during pharate adult stage,cold sensitive,lethal - all die before end of larval stage,some die during larval stage	third segment of antenna,leg,ectopic,antenna,tarsal segment,mushroom body pedunculus | embryonic stage 12,Kenyon cell | embryonic stage 12,mushroom body vertical lobe | embryonic stage 12,mushroom body medial lobe | embryonic stage 12,prothoracic metatarsus,sex comb,hypostomal sclerite,embryonic/larval labial organ,antennal sense organ,terminal organ,Keilin's organ,femur,tibia,arista,unguis,metat…	Dll
yellow	1	FBgn0022710	Ac13E	Adenylyl cyclase 35C	http://flybase.net/reports/FBgn0022710.html	0006171=cAMP biosynthetic process, 0035556=intracellular signal transduction	0016021=integral to membrane	0004016=adenylate cyclase activity	viable,visible	trichogen cell	Ac13E
yellow	1	FBgn0000250	cact	cactus	http://flybase.net/reports/FBgn0000250.html	0006974=response to DNA damage stimulus, 0006967=positive regulation of antifungal peptide biosynthetic process, 0007399=nervous system development, 0046843=dorsal appendage formation, 0042308=negative regulation of protein import into nucleus, 0030097=hemopoiesis, 0008063=Toll signaling pathway, 0009950=dorsal/ventral axis specification, 0019732=antifungal humoral response, 0019730=antimicrobial…	0005737=cytoplasm, 0031594=neuromuscular junction	0008134=transcription factor binding, 0005515=protein binding	visible,lethal,maternal effect,recessive,female sterile,wild-type,lethal - all die before end of embryonic stage,some die during embryonic stage,dominant,melanotic mass phenotype,lethal - all die before end of larval stage,some die during larval stage,germline clone,non-rescuable maternal effect,heat sensitive,lethal - all die before end of pupal stage,some die during pupal stage,partially lethal…	wing,wing vein,ectopic,embryonic epidermis,maternal effect,embryonic ventral epidermis,embryonic/first instar larval cuticle,ventral,embryonic dorsal epidermis,denticle belt,filzkorper,embryo,dorsal,melanotic mass,embryonic/larval digestive system,lamellocyte,germline clone,hemocyte,embryonic/larval hemolymph,embryonic/larval lymph gland,embryonic/larval spiracle,gastrula embryo,cephalic furrow,a…	cact

## Sheet: Interactions
Gene1_FlyBase ID	Gene1_Symbol	Gene2_FlyBase ID	Gene2_Symbol
FBgn0086690	cp309	FBgn0000253	Cam
FBgn0030364	CG15735	FBgn0002940	ninaE
FBgn0085192	CG34163	FBgn0004784	inaC
FBgn0033039	Gp210	FBgn0004784	inaC
FBgn0030364	CG15735	FBgn0004784	inaC
FBgn0013275	Hsp70Aa	FBgn0003091	Pkc53E
FBgn0033608	CG13220	FBgn0004784	inaC
FBgn0262603	sec8	FBgn0003861	trp
FBgn0262603	sec8	FBgn0005614	trpl
FBgn0036237	viaf	FBgn0004623	GŒ≤76C
FBgn0003943	Ubi-p63E	FBgn0003091	Pkc53E
FBgn0031873	Gas41	FBgn0004623	GŒ≤76C
FBgn0034744	Vps20	FBgn0004784	inaC
FBgn0034744	Vps20	FBgn0003091	Pkc53E
FBgn0035420	CG14967	FBgn0003091	Pkc53E
FBgn0086558	Ubi-p5E	FBgn0004784	inaC
FBgn0086558	Ubi-p5E	FBgn0004623	GŒ≤76C
FBgn0086558	Ubi-p5E	FBgn0003091	Pkc53E
FBgn0035420	CG14967	FBgn0004784	inaC
FBgn0021825	Dmn	FBgn0000253	Cam
FBgn0027103	sec10	FBgn0003091	Pkc53E
FBgn0032453	CG6180	FBgn0003091	Pkc53E
FBgn0034939	thoc5	FBgn0003091	Pkc53E
FBgn0039269	veli	FBgn0028433	GŒ≥30A
FBgn0033017	CG10465	FBgn0001263	inaD
FBgn0037481	MAGE	FBgn0001263	inaD
FBgn0036291	CG10681	FBgn0001263	inaD
FBgn0265988	mv	FBgn0000253	Cam
FBgn0036515	CG12304	FBgn0001263	inaD
FBgn0036519	CG7650	FBgn0260798	Gprk1
FBgn0259219	CG42319	FBgn0003091	Pkc53E
FBgn0032453	CG6180	FBgn0260798	Gprk1
FBgn0003943	Ubi-p63E	FBgn0001263	inaD
FBgn0019960	CG6455	FBgn0000253	Cam
FBgn0034902	CG5532	FBgn0001263	inaD
FBgn0052264	CG32264	FBgn0000253	Cam
FBgn0003943	Ubi-p63E	FBgn0000253	Cam
FBgn0260946	exo84	FBgn0001263	inaD
FBgn0039270	PQBP1	FBgn0001263	inaD
FBgn0260799	p120ctn	FBgn0001263	inaD
FBgn0003943	Ubi-p63E	FBgn0002938	ninaC
FBgn0261609	eIF-2Œ±	FBgn0003091	Pkc53E
FBgn0010263	Rbp9	FBgn0003091	Pkc53E
FBgn0010263	Rbp9	FBgn0000253	Cam
FBgn0016687	Nurf-38	FBgn0000253	Cam
FBgn0052677	X11LŒ≤	FBgn0001263	inaD
FBgn0000121	Arr2	FBgn0030676	CG12379
FBgn0000121	Arr2	FBgn0000120	Arr1
FBgn0265298	SC35	FBgn0002940	ninaE
FBgn0004587	B52	FBgn0004435	GŒ±q
FBgn0011571	caz	FBgn0000253	Cam
FBgn0011571	caz	FBgn0003091	Pkc53E
FBgn0053801	His1:CG33801	FBgn0003091	Pkc53E
FBgn0053813	His1:CG33813	FBgn0003091	Pkc53E
FBgn0053819	His1:CG33819	FBgn0003091	Pkc53E
FBgn0053828	His1:CG33828	FBgn0003091	Pkc53E
FBgn0053834	His1:CG33834	FBgn0003091	Pkc53E
FBgn0053852	His1:CG33852	FBgn0003091	Pkc53E
FBgn0053810	His1:CG33810	FBgn0003091	Pkc53E
FBgn0053825	His1:CG33825	FBgn0003091	Pkc53E
FBgn0053843	His1:CG33843	FBgn0003091	Pkc53E
FBgn0053807	His1:CG33807	FBgn0003091	Pkc53E
FBgn0053846	His1:CG33846	FBgn0003091	Pkc53E
FBgn0053855	His1:CG33855	FBgn0003091	Pkc53E
FBgn0053816	His1:CG33816	FBgn0003091	Pkc53E
FBgn0053840	His1:CG33840	FBgn0003091	Pkc53E
FBgn0053858	His1:CG33858	FBgn0003091	Pkc53E
FBgn0053822	His1:CG33822	FBgn0003091	Pkc53E
FBgn0053864	His1:CG33864	FBgn0003091	Pkc53E
FBgn0053861	His1:CG33861	FBgn0003091	Pkc53E
FBgn0053837	His1:CG33837	FBgn0003091	Pkc53E
FBgn0053804	His1:CG33804	FBgn0003091	Pkc53E
FBgn0053849	His1:CG33849	FBgn0003091	Pkc53E
FBgn0053831	His1:CG33831	FBgn0003091	Pkc53E
FBgn0000413	da	FBgn0000253	Cam
FBgn0053870	His2B:CG33870	FBgn0261244	inaE
FBgn0053872	His2B:CG33872	FBgn0261244	inaE
FBgn0053876	His2B:CG33876	FBgn0261244	inaE
FBgn0053880	His2B:CG33880	FBgn0261244	inaE
FBgn0053882	His2B:CG33882	FBgn0261244	inaE
FBgn0053886	His2B:CG33886	FBgn0261244	inaE
FBgn0053888	His2B:CG33888	FBgn0261244	inaE
FBgn0053890	His2B:CG33890	FBgn0261244	inaE
FBgn0053902	His2B:CG33902	FBgn0261244	inaE
FBgn0053904	His2B:CG33904	FBgn0261244	inaE
FBgn0053906	His2B:CG33906	FBgn0261244	inaE
FBgn0061209	His2B:CG17949	FBgn0261244	inaE
FBgn0053806	His3:CG33806	FBgn0000253	Cam
FBgn0053809	His3:CG33809	FBgn0000253	Cam
FBgn0053812	His3:CG33812	FBgn0000253	Cam
FBgn0053815	His3:CG33815	FBgn0000253	Cam
FBgn0053818	His3:CG33818	FBgn0000253	Cam
FBgn0053824	His3:CG33824	FBgn0000253	Cam
FBgn0053830	His3:CG33830	FBgn0000253	Cam
FBgn0053833	His3:CG33833	FBgn0000253	Cam
FBgn0053836	His3:CG33836	FBgn0000253	Cam
FBgn0053842	His3:CG33842	FBgn0000253	Cam
FBgn0053845	His3:CG33845	FBgn0000253	Cam
FBgn0053848	His3:CG33848	FBgn0000253	Cam
FBgn0053854	His3:CG33854	FBgn0000253	Cam
FBgn0053863	His3:CG33863	FBgn0000253	Cam
FBgn0053866	His3:CG33866	FBgn0000253	Cam
FBgn0053835	His2A:CG33835	FBgn0000253	Cam
FBgn0053862	His2A:CG33862	FBgn0000253	Cam
FBgn0053853	His2A:CG33853	FBgn0000253	Cam
FBgn0053841	His2A:CG33841	FBgn0000253	Cam
FBgn0053814	His2A:CG33814	FBgn0000253	Cam
FBgn0053844	His2A:CG33844	FBgn0000253	Cam
FBgn0053847	His2A:CG33847	FBgn0000253	Cam
FBgn0053820	His2A:CG33820	FBgn0000253	Cam
FBgn0053859	His2A:CG33859	FBgn0000253	Cam
FBgn0265784	CrebB	FBgn0003091	Pkc53E
FBgn0264981	mamo	FBgn0001263	inaD
FBgn0004652	fru	FBgn0001263	inaD
FBgn0040765	luna	FBgn0003091	Pkc53E
FBgn0036134	fd68A	FBgn0003091	Pkc53E
FBgn0036134	fd68A	FBgn0004784	inaC
FBgn0082598	akirin	FBgn0001263	inaD
FBgn0031883	CG11266	FBgn0002940	ninaE
FBgn0031883	CG11266	FBgn0004784	inaC
FBgn0005411	U2af50	FBgn0002938	ninaC
FBgn0038826	Syp	FBgn0004435	GŒ±q
FBgn0011305	Rsf1	FBgn0004435	GŒ±q
FBgn0022959	yps	FBgn0000253	Cam
FBgn0022985	qkr58E-2	FBgn0001263	inaD
FBgn0010265	RpS13	FBgn0000121	Arr2
FBgn0038426	mRpS33	FBgn0002940	ninaE
FBgn0032053	mRpL51	FBgn0004784	inaC
FBgn0038319	mRpL9	FBgn0004784	inaC
FBgn0037328	RpL35A	FBgn0004784	inaC
FBgn0037899	RpL24-like	FBgn0004784	inaC
FBgn0033208	mRpL52	FBgn0002940	ninaE
FBgn0036825	RpL26	FBgn0000253	Cam
FBgn0024733	RpL10	FBgn0003091	Pkc53E
FBgn0010198	RpS15Aa	FBgn0000253	Cam
FBgn0033555	RpS15Ab	FBgn0000253	Cam
FBgn0004404	RpS14b	FBgn0000253	Cam
FBgn0004403	RpS14a	FBgn0000253	Cam
FBgn0037351	RpL13A	FBgn0000253	Cam
FBgn0039713	RpS8	FBgn0000253	Cam
FBgn0000100	RpLP0	FBgn0004784	inaC
FBgn0025582	Int6	FBgn0004784	inaC
FBgn0015379	dod	FBgn0000253	Cam
FBgn0036415	CG7768	FBgn0000253	Cam
FBgn0034109	CG7747	FBgn0000253	Cam
FBgn0261797	Dhc64C	FBgn0003091	Pkc53E
FBgn0261797	Dhc64C	FBgn0004784	inaC
FBgn0263391	hts	FBgn0003091	Pkc53E
FBgn0263391	hts	FBgn0000253	Cam
FBgn0004397	Vinc	FBgn0003091	Pkc53E
FBgn0033902	Tango7	FBgn0004784	inaC
FBgn0004921	GŒ≥1	FBgn0262738	norpA
FBgn0004921	GŒ≥1	FBgn0002940	ninaE
FBgn0004921	GŒ≥1	FBgn0003091	Pkc53E
FBgn0004921	GŒ≥1	FBgn0260798	Gprk1
FBgn0037391	CG2017	FBgn0002938	ninaC
FBgn0264753	Rgk1	FBgn0003091	Pkc53E
FBgn0264753	Rgk1	FBgn0000253	Cam
FBgn0014020	Rho1	FBgn0003091	Pkc53E
FBgn0014020	Rho1	FBgn0004784	inaC
FBgn0014020	Rho1	FBgn0004623	GŒ≤76C
FBgn0028433	GŒ≥30A	FBgn0004623	GŒ≤76C
FBgn0028433	GŒ≥30A	FBgn0001105	GŒ≤13F
FBgn0028433	GŒ≥30A	FBgn0001624	dlg1
FBgn0028433	GŒ≥30A	FBgn0022710	Ac13E
FBgn0085390	Dgk	FBgn0004435	GŒ±q
FBgn0085390	Dgk	FBgn0262738	norpA
FBgn0020930	DgkŒµ	FBgn0262738	norpA
FBgn0020930	DgkŒµ	FBgn0004435	GŒ±q
FBgn0264815	Pde1c	FBgn0000253	Cam
FBgn0085413	CG34384	FBgn0004435	GŒ±q
FBgn0085413	CG34384	FBgn0262738	norpA
FBgn0085413	CG34384	FBgn0003091	Pkc53E
FBgn0039025	Usp12-46	FBgn0000253	Cam
FBgn0051827	CG31827	FBgn0002940	ninaE
FBgn0028864	CG18477	FBgn0002940	ninaE
FBgn0028864	CG18477	FBgn0260798	Gprk1
FBgn0028864	CG18477	FBgn0004435	GŒ±q
FBgn0051827	CG31827	FBgn0004435	GŒ±q
FBgn0051827	CG31827	FBgn0260798	Gprk1
FBgn0028864	CG18477	FBgn0262738	norpA
FBgn0051827	CG31827	FBgn0262738	norpA
FBgn0051780	CG31780	FBgn0002940	ninaE
FBgn0051780	CG31780	FBgn0260798	Gprk1
FBgn0051780	CG31780	FBgn0262738	norpA
FBgn0051780	CG31780	FBgn0004435	GŒ±q
FBgn0027590	GstE12	FBgn0000253	Cam
FBgn0034335	GstE1	FBgn0000253	Cam
FBgn0063491	GstE9	FBgn0000253	Cam
FBgn0063492	GstE8	FBgn0000253	Cam
FBgn0063498	GstE2	FBgn0000253	Cam
FBgn0001624	dlg1	FBgn0000253	Cam
FBgn0030354	Upf1	FBgn0004435	GŒ±q
FBgn0262738	norpA	FBgn0266186	Vamp7
FBgn0262738	norpA	FBgn0001263	inaD
FBgn0262738	norpA	FBgn0004435	GŒ±q
FBgn0262738	norpA	FBgn0002940	ninaE
FBgn0262738	norpA	FBgn0262738	norpA
FBgn0262738	norpA	FBgn0003091	Pkc53E
FBgn0262738	norpA	FBgn0001105	GŒ≤13F
FBgn0262738	norpA	FBgn0003093	Pkc98E
FBgn0262738	norpA	FBgn0003943	Ubi-p63E
FBgn0053303	CG33303	FBgn0003091	Pkc53E
FBgn0053303	CG33303	FBgn0004784	inaC
FBgn0010350	CdsA	FBgn0000121	Arr2
FBgn0000579	Eno	FBgn0002940	ninaE
FBgn0031643	CG3008	FBgn0000253	Cam
FBgn0264492	CkIIŒ±	FBgn0000121	Arr2
FBgn0264492	CkIIŒ±	FBgn0000253	Cam
FBgn0004784	inaC	FBgn0003091	Pkc53E
FBgn0004784	inaC	FBgn0002938	ninaC
FBgn0004784	inaC	FBgn0001263	inaD
FBgn0004784	inaC	FBgn0003218	rdgB
FBgn0004784	inaC	FBgn0004435	GŒ±q
FBgn0004784	inaC	FBgn0000579	Eno
FBgn0004784	inaC	FBgn0003093	Pkc98E
FBgn0004784	inaC	FBgn0004784	inaC
FBgn0004784	inaC	FBgn0003943	Ubi-p63E
FBgn0250823	gish	FBgn0003091	Pkc53E
FBgn0250823	gish	FBgn0004784	inaC
FBgn0025625	Sik2	FBgn0000253	Cam
FBgn0259680	PkcŒ¥	FBgn0004784	inaC
FBgn0259680	PkcŒ¥	FBgn0003091	Pkc53E
FBgn0040056	CG17698	FBgn0000253	Cam
FBgn0003091	Pkc53E	FBgn0000579	Eno
FBgn0003091	Pkc53E	FBgn0003091	Pkc53E
FBgn0003091	Pkc53E	FBgn0000157	Dll
FBgn0003091	Pkc53E	FBgn0000382	csw
FBgn0003091	Pkc53E	FBgn0002921	AtpŒ±
FBgn0003091	Pkc53E	FBgn0001624	dlg1
FBgn0003091	Pkc53E	FBgn0001105	GŒ≤13F
FBgn0003091	Pkc53E	FBgn0000346	comt
FBgn0003091	Pkc53E	FBgn0000635	Fas2
FBgn0003091	Pkc53E	FBgn0000117	arm
FBgn0003091	Pkc53E	FBgn0000250	cact
FBgn0003091	Pkc53E	FBgn0001263	inaD
FBgn0260798	Gprk1	FBgn0000273	Pka-C1
FBgn0260798	Gprk1	FBgn0003091	Pkc53E
FBgn0260798	Gprk1	FBgn0003943	Ubi-p63E
FBgn0260798	Gprk1	FBgn0001105	GŒ≤13F
FBgn0260798	Gprk1	FBgn0002940	ninaE
FBgn0260798	Gprk1	FBgn0003256	rl
FBgn0260798	Gprk1	FBgn0004435	GŒ±q
FBgn0260798	Gprk1	FBgn0000259	CkIIŒ≤
FBgn0004889	tws	FBgn0004784	inaC
FBgn0004889	tws	FBgn0003091	Pkc53E
FBgn0004177	mts	FBgn0004784	inaC
FBgn0004177	mts	FBgn0003861	trp
FBgn0004177	mts	FBgn0003091	Pkc53E
FBgn0083992	Mkp	FBgn0000253	Cam
FBgn0261244	inaE	FBgn0263997	CG43740
FBgn0261244	inaE	FBgn0004435	GŒ±q
FBgn0261244	inaE	FBgn0001105	GŒ≤13F
FBgn0261244	inaE	FBgn0004921	GŒ≥1
FBgn0261244	inaE	FBgn0262738	norpA
FBgn0035953	CG5087	FBgn0000253	Cam
FBgn0027052	CHIP	FBgn0001263	inaD
FBgn0034989	CG3356	FBgn0000253	Cam
FBgn0030674	CG8184	FBgn0000253	Cam
FBgn0259174	Nedd4	FBgn0000253	Cam
FBgn0259174	Nedd4	FBgn0004623	GŒ≤76C
FBgn0020224	Cbl	FBgn0003091	Pkc53E
FBgn0020224	Cbl	FBgn0000253	Cam
FBgn0032297	CG17124	FBgn0003091	Pkc53E
FBgn0038880	SIFaR	FBgn0262738	norpA
FBgn0038880	SIFaR	FBgn0004435	GŒ±q
FBgn0038880	SIFaR	FBgn0002940	ninaE
FBgn0038880	SIFaR	FBgn0260798	Gprk1
FBgn0002940	ninaE	FBgn0000529	bsh
FBgn0002940	ninaE	FBgn0005427	ewg
FBgn0002940	ninaE	FBgn0030318	rho-4
FBgn0002940	ninaE	FBgn0264954	fd3F
FBgn0002940	ninaE	FBgn0000121	Arr2
FBgn0002940	ninaE	FBgn0000120	Arr1
FBgn0002940	ninaE	FBgn0001263	inaD
FBgn0002940	ninaE	FBgn0002936	ninaA
FBgn0002940	ninaE	FBgn0002940	ninaE
FBgn0002940	ninaE	FBgn0001105	GŒ≤13F
FBgn0259231	CCKLR-17D1	FBgn0262738	norpA
FBgn0259231	CCKLR-17D1	FBgn0002940	ninaE
FBgn0259231	CCKLR-17D1	FBgn0004435	GŒ±q
FBgn0259231	CCKLR-17D1	FBgn0260798	Gprk1
FBgn0053517	Dop2R	FBgn0000253	Cam
FBgn0039396	CCAP-R	FBgn0004435	GŒ±q
FBgn0039396	CCAP-R	FBgn0262738	norpA
FBgn0039396	CCAP-R	FBgn0260798	Gprk1
FBgn0039396	CCAP-R	FBgn0002940	ninaE
FBgn0020618	Rack1	FBgn0002938	ninaC
FBgn0020618	Rack1	FBgn0003091	Pkc53E
FBgn0037874	Tctp	FBgn0000253	Cam
FBgn0260486	Ziz	FBgn0000253	Cam
FBgn0261547	Exn	FBgn0001263	inaD
FBgn0260486	Ziz	FBgn0001263	inaD
FBgn0005198	gig	FBgn0001263	inaD
FBgn0005198	gig	FBgn0000253	Cam
FBgn0261261	plx	FBgn0000253	Cam
FBgn0024814	Clc	FBgn0000253	Cam
FBgn0004242	Syt1	FBgn0000253	Cam
FBgn0261612	CngA	FBgn0000253	Cam
FBgn0053513	Nmdar2	FBgn0003091	Pkc53E
FBgn0035060	Eps-15	FBgn0000253	Cam
FBgn0035060	Eps-15	FBgn0003091	Pkc53E
FBgn0035060	Eps-15	FBgn0004784	inaC
FBgn0083228	Frq2	FBgn0260798	Gprk1
FBgn0264975	Nrg	FBgn0001263	inaD
FBgn0012051	CalpA	FBgn0260798	Gprk1
FBgn0010014	CanB	FBgn0000253	Cam
FBgn0041188	Atx2	FBgn0004784	inaC
FBgn0041188	Atx2	FBgn0002940	ninaE
FBgn0026192	par-6	FBgn0003091	Pkc53E
FBgn0004856	Bx42	FBgn0003091	Pkc53E
FBgn0004856	Bx42	FBgn0004784	inaC
FBgn0025777	homer	FBgn0005614	trpl
FBgn0044323	Cka	FBgn0000253	Cam
FBgn0004856	Bx42	FBgn0001263	inaD
FBgn0263289	scrib	FBgn0003091	Pkc53E
FBgn0029174	FKBP59	FBgn0001263	inaD
FBgn0024273	WASp	FBgn0000253	Cam
FBgn0000253	Cam	FBgn0036581	MED10
FBgn0000253	Cam	FBgn0000150	awd
FBgn0000253	Cam	FBgn0000253	Cam
FBgn0001263	inaD	FBgn0000253	Cam
FBgn0001263	inaD	FBgn0001263	inaD
FBgn0037011	CG4858	FBgn0004784	inaC
FBgn0002938	ninaC	FBgn0000121	Arr2
FBgn0002938	ninaC	FBgn0000253	Cam
FBgn0002938	ninaC	FBgn0001219	Hsc70-4
FBgn0034155	unc-104	FBgn0000253	Cam
FBgn0261278	grp	FBgn0004784	inaC
FBgn0024179	wit	FBgn0003091	Pkc53E
FBgn0259214	PMCA	FBgn0003091	Pkc53E
FBgn0259214	PMCA	FBgn0000253	Cam
FBgn0035720	CG10077	FBgn0004784	inaC
FBgn0035720	CG10077	FBgn0001263	inaD
FBgn0033191	CG1598	FBgn0000253	Cam
FBgn0260945	Atg1	FBgn0001263	inaD
FBgn0003093	Pkc98E	FBgn0003091	Pkc53E
FBgn0261397	didum	FBgn0000253	Cam
FBgn0027580	CG1516	FBgn0000253	Cam
FBgn0003392	shi	FBgn0003091	Pkc53E
FBgn0085419	Rgk2	FBgn0003091	Pkc53E
FBgn0085419	Rgk2	FBgn0000253	Cam
FBgn0004435	GŒ±q	FBgn0003256	rl
FBgn0004435	GŒ±q	FBgn0004921	GŒ≥1
FBgn0004435	GŒ±q	FBgn0001263	inaD
FBgn0004435	GŒ±q	FBgn0003861	trp
FBgn0004435	GŒ±q	FBgn0003218	rdgB
FBgn0004435	GŒ±q	FBgn0000253	Cam
FBgn0004435	GŒ±q	FBgn0001105	GŒ≤13F
FBgn0004435	GŒ±q	FBgn0002940	ninaE
FBgn0004435	GŒ±q	FBgn0003091	Pkc53E
FBgn0004435	GŒ±q	FBgn0003093	Pkc98E
FBgn0004435	GŒ±q	FBgn0004435	GŒ±q
FBgn0001202	hk	FBgn0001263	inaD
FBgn0250789	Œ±-Spec	FBgn0004784	inaC
FBgn0250789	Œ±-Spec	FBgn0003091	Pkc53E
FBgn0014019	Rh5	FBgn0002940	ninaE
FBgn0019940	Rh6	FBgn0002940	ninaE
FBgn0019940	Rh6	FBgn0004435	GŒ±q
FBgn0019940	Rh6	FBgn0262738	norpA
FBgn0019940	Rh6	FBgn0260798	Gprk1
FBgn0033744	Dh44-R2	FBgn0000253	Cam
FBgn0052843	Dh31-R	FBgn0000253	Cam
FBgn0005614	trpl	FBgn0001624	dlg1
FBgn0005614	trpl	FBgn0000253	Cam
FBgn0005614	trpl	FBgn0001263	inaD
FBgn0005614	trpl	FBgn0003861	trp
FBgn0005614	trpl	FBgn0004177	mts
FBgn0005614	trpl	FBgn0005614	trpl
FBgn0005614	trpl	FBgn0003943	Ubi-p63E
FBgn0011661	Moe	FBgn0003091	Pkc53E
FBgn0011661	Moe	FBgn0000253	Cam
FBgn0011227	ox	FBgn0002940	ninaE
FBgn0250814	CG4169	FBgn0004784	inaC
FBgn0016698	Ptpa	FBgn0003091	Pkc53E
FBgn0025595	AkhR	FBgn0004435	GŒ±q
FBgn0025595	AkhR	FBgn0260798	Gprk1
FBgn0025595	AkhR	FBgn0262738	norpA
FBgn0025595	AkhR	FBgn0002940	ninaE
FBgn0266137	Dop1R2	FBgn0262738	norpA
FBgn0266137	Dop1R2	FBgn0002940	ninaE
FBgn0266137	Dop1R2	FBgn0260798	Gprk1
FBgn0266137	Dop1R2	FBgn0004435	GŒ±q
FBgn0266137	Dop1R2	FBgn0001263	inaD
FBgn0024944	Oamb	FBgn0004435	GŒ±q
FBgn0024944	Oamb	FBgn0262738	norpA
FBgn0024944	Oamb	FBgn0002940	ninaE
FBgn0024944	Oamb	FBgn0260798	Gprk1
FBgn0025117	und	FBgn0000253	Cam
FBgn0032536	Ance-3	FBgn0000253	Cam
FBgn0085354	CG34325	FBgn0001263	inaD
FBgn0051624	CG31624	FBgn0001263	inaD
FBgn0037705	mura	FBgn0001263	inaD
FBgn0035232	CG12099	FBgn0001263	inaD
FBgn0263603	Zn72D	FBgn0004435	GŒ±q
FBgn0003462	Sod	FBgn0000253	Cam
FBgn0040309	Jafrac1	FBgn0000253	Cam
FBgn0043012	AP-2œÉ	FBgn0003091	Pkc53E
FBgn0052281	CG32281	FBgn0003091	Pkc53E
FBgn0052281	CG32281	FBgn0004784	inaC
FBgn0029761	SK	FBgn0000253	Cam
FBgn0041585	olf186-F	FBgn0003091	Pkc53E
FBgn0003748	Treh	FBgn0000253	Cam
FBgn0034121	CG6262	FBgn0000253	Cam
FBgn0085351	inaF-A	FBgn0003861	trp
FBgn0034789	PIP5K59B	FBgn0262738	norpA
FBgn0039924	PIP4K	FBgn0262738	norpA
FBgn0026379	Pten	FBgn0262738	norpA
FBgn0004432	Cyp1	FBgn0000253	Cam
FBgn0036999	isoQC	FBgn0004784	inaC
FBgn0058045	CG40045	FBgn0004784	inaC
FBgn0001216	Hsc70-1	FBgn0003091	Pkc53E
FBgn0004103	Pp1-87B	FBgn0004784	inaC
FBgn0000711	flw	FBgn0004784	inaC
FBgn0004103	Pp1-87B	FBgn0003091	Pkc53E
FBgn0000259	CkIIŒ≤	FBgn0000253	Cam
FBgn0004907	14-3-3Œ∂	FBgn0002940	ninaE
FBgn0004907	14-3-3Œ∂	FBgn0003091	Pkc53E
FBgn0261549	rdgA	FBgn0003861	trp
FBgn0261549	rdgA	FBgn0262738	norpA
FBgn0261549	rdgA	FBgn0004435	GŒ±q
FBgn0261549	rdgA	FBgn0003091	Pkc53E
FBgn0040068	Vav	FBgn0004623	GŒ≤76C
FBgn0040068	Vav	FBgn0003091	Pkc53E
FBgn0023172	RhoGEF2	FBgn0003091	Pkc53E
FBgn0003380	Sh	FBgn0001263	inaD
FBgn0003449	snf	FBgn0000253	Cam
FBgn0015509	lin19	FBgn0000253	Cam
FBgn0028857	CG12448	FBgn0000253	Cam
FBgn0262955	RpII140	FBgn0000253	Cam
FBgn0031759	lid	FBgn0000253	Cam
FBgn0025394	inc	FBgn0001263	inaD
FBgn0003861	trp	FBgn0001263	inaD
FBgn0003861	trp	FBgn0002940	ninaE
FBgn0003517	sta	FBgn0000253	Cam
FBgn0034967	eIF-5A	FBgn0000253	Cam
FBgn0021796	Tor	FBgn0003091	Pkc53E
FBgn0034179	CG6805	FBgn0001263	inaD
FBgn0051363	Jupiter	FBgn0004784	inaC
FBgn0051363	Jupiter	FBgn0002940	ninaE
FBgn0028671	Vha100-1	FBgn0004784	inaC
FBgn0028671	Vha100-1	FBgn0003091	Pkc53E
FBgn0028671	Vha100-1	FBgn0004623	GŒ≤76C
FBgn0020235	ATPsyn-Œ≥	FBgn0004784	inaC
FBgn0020235	ATPsyn-Œ≥	FBgn0002940	ninaE
FBgn0004102	oc	FBgn0028433	GŒ≥30A
FBgn0053874	His2B:CG33874	FBgn0261244	inaE
FBgn0053878	His2B:CG33878	FBgn0261244	inaE
FBgn0053884	His2B:CG33884	FBgn0261244	inaE
FBgn0053892	His2B:CG33892	FBgn0261244	inaE
FBgn0053894	His2B:CG33894	FBgn0261244	inaE
FBgn0053896	His2B:CG33896	FBgn0261244	inaE
FBgn0053898	His2B:CG33898	FBgn0261244	inaE
FBgn0053900	His2B:CG33900	FBgn0261244	inaE
FBgn0053908	His2B:CG33908	FBgn0261244	inaE
FBgn0004828	His3.3B	FBgn0000253	Cam
FBgn0014857	His3.3A	FBgn0000253	Cam
FBgn0051613	His3:CG31613	FBgn0000253	Cam
FBgn0053803	His3:CG33803	FBgn0000253	Cam
FBgn0053821	His3:CG33821	FBgn0000253	Cam
FBgn0053827	His3:CG33827	FBgn0000253	Cam
FBgn0053839	His3:CG33839	FBgn0000253	Cam
FBgn0053851	His3:CG33851	FBgn0000253	Cam
FBgn0053857	His3:CG33857	FBgn0000253	Cam
FBgn0053860	His3:CG33860	FBgn0000253	Cam
FBgn0053817	His2A:CG33817	FBgn0000253	Cam
FBgn0053838	His2A:CG33838	FBgn0000253	Cam
FBgn0053856	His2A:CG33856	FBgn0000253	Cam
FBgn0053850	His2A:CG33850	FBgn0000253	Cam
FBgn0053865	His2A:CG33865	FBgn0000253	Cam
FBgn0053832	His2A:CG33832	FBgn0000253	Cam
FBgn0053826	His2A:CG33826	FBgn0000253	Cam
FBgn0053808	His2A:CG33808	FBgn0000253	Cam
FBgn0053829	His2A:CG33829	FBgn0000253	Cam
FBgn0053823	His2A:CG33823	FBgn0000253	Cam
FBgn0004623	GŒ≤76C	FBgn0037744	CG8417
FBgn0004623	GŒ≤76C	FBgn0001105	GŒ≤13F
FBgn0004623	GŒ≤76C	FBgn0003943	Ubi-p63E
FBgn0004623	GŒ≤76C	FBgn0003256	rl
FBgn0004623	GŒ≤76C	FBgn0004623	GŒ≤76C
FBgn0020238	14-3-3Œµ	FBgn0003091	Pkc53E
FBgn0020238	14-3-3Œµ	FBgn0000253	Cam
FBgn0026373	RpII33	FBgn0000253	Cam
FBgn0004456	mew	FBgn0000253	Cam
FBgn0004657	mys	FBgn0003091	Pkc53E
FBgn0003721	Tm1	FBgn0002940	ninaE
FBgn0003447	sn	FBgn0003091	Pkc53E
FBgn0038976	CG7048	FBgn0004435	GŒ±q
FBgn0036918	CG7770	FBgn0004435	GŒ±q
FBgn0032961	CG1416	FBgn0004623	GŒ≤76C
FBgn0035195	Sac1	FBgn0003091	Pkc53E
